# Supplementary material for: Glycosylation Site Alteration in the Evolution of Influenza A (H1N1) Viruses
Source: PLoS One. 2011 Jul 28;6(7):e22844. doi: 10.1371/journal.pone.0022844 (PMC3145772; doi:10.1371/journal.pone.0022844)
Supplement: Table S1 — The potential glycosylation sites of HA in H1N1 influenza viruses from different hosts. The sequence in each unit of table represents the corresponding sequon of each site. The potential glycosylation sites were highlighted by filling the units in yellow. (XLS) [file pone.0022844.s003.xls]

## Sheet: Human seasonal
Potential glycosites on HA in human seasonal influenza A/H1N1 viruses
Location	Stalk			Side of head				Top of head					Side of head				Stalk		Endo-	Time periods
Strains	27	28	40	71	73	90	104	142	144	172	177	179	286	291	293	304	415	498	557
A/United Kingdom/1/1933(H1N1)	NNS	NST	NVT	KCN	NIA	ARS	NGA	NHN	NTL	GDS	KLN	NNS	NAS	ECN	NTK	NSS	NNL	DGT	NGS
A/WSN/1933(H1N1)	NNS	NST	NVA	KCN	NIT	ARS	NGA	NHT	TFN	GDS	KLT	TNS	NAS	ECN	NTK	NAN	NNL	NGT	NGS
A/Wilson-Smith/1933(H1N1)	NNS	NST	NVT	KCN	NIA	ARS	NGA	NHN	NTL	GDS	KLN	NNS	NAS	ECN	NTK	NSS	NNL	NGT	NGS
A/Wilson-Smith/1933(H1N1)	NNS	NST	NVA	KCN	NIT	ARS	NGA	NHT	TFN	GDS	KLT	TNS	NAS	ECN	NTK	NSN	NNL	NGT	NGS
A/WSN/1933 TS61(H1N1)	NNS	NST	NVA	KCN	NIT	ARS	NGA	NHT	TFN	GDS	KLT	TNS	NAS	ECN	NTK	NSN	NNL	NGT	NGS
A/WSN/1933(H1N1)	NNS	NST	NVA	KCN	NII	ARS	NGA	NHT	TFN	GDS	KLT	TNS	NAS	ECN	NTK	NSN	NNL	NGT	NGS
A/Puerto Rico/8/1934(H1N1)	NNS	NST	NVT	KCN	NIA	VRS	NGI	NHN	NTT	EGS	KLK	KNS	NAS	ECN	NTK	NSS	NKL	NGT	NGS
A/Puerto Rico/8/34/Mount Sinai(H1N1)	NNS	NST	NVT	KCN	NIA	VRS	NGI	NHN	NTN	EGS	KLK	KNS	NAS	ECN	NTK	NSS	NKL	NGT	NGS
A/Puerto Rico/8/1934(H1N1)	NNS	NST	NVT	KCN	NIA	VRS	NGI	NHN	NTN	EGS	KLK	KNS	NAS	ECN	NTK	NSS	NKL	NGT	NGS
A/Puerto Rico/8/1934(H1N1)	NNS	NST	NVT	KCN	NIA	VRS	NGI	NHN	NTN	EGS	KLK	KNS	NAS	ECN	NTK	NSS	NKL	NGT	NGS
A/Puerto Rico/8/1934(H1N1)	NNS	NST	NVT	KCN	NIA	VRS	NGI	NHN	NTN	EGS	NLK	KNS	NAS	ECN	NTK	NSS	NKL	NGT	NGS
A/Puerto Rico/8-SV14/1934(H1N1)	NNS	NST	NVT	KCN	NIA	VGS	NGI	DHN	NTN	ESS	ELK	KNS	NAS	ECN	NTK	NSS	NKL	NGT	NGS
A/Puerto Rico/8-1/1934(H1N1)	NNS	NST	NVT	KCN	NIA	VRS	NGI	NHN	NTN	EGS	KLK	KNS	NAS	ECN	NTK	NSS	NKL	NGT	NGS
A/Melbourne/1935(H1N1)	NNS	NST	NVT	KCN	NIA	AAS	NGI	KHN	NTT	GEDS	KLS	SNS	NAS	ECN	NTK	NSS	NNL	NGT	NGS
A/Alaska/1935(H1N1)	NNS	NST	NVT	KCN	NIA	VRS	NGI	NHN	NTN	EGS	KLK	KNS	NAS	ECN	NTK	NSS	NKL	NGT	NGS
A/Phila/1935(H1N1)	NNS	NST	NVT	KCN	NIA	ARS	NGA	KHN	NTT	EDS	KLK	KNS	NAS	ECN	NTK	NSS	NNL	NGT	NGS
A/Henry/1936(H1N1)	NNS	NST	NVT	KCN	NIA	ARS	NGI	NHN	NTN	GGS	KLK	KNS	NAS	ECN	NTK	NSS	NNL	NGT	NGS
A/Hickox/1940(H1N1)	NNS	NST	NVT	KCN	NIA	KRS	NGT	NHN	NIN	DGS	NLN	NKS	NAS	ECD	DTK	NSS		NGT	NGS
A/Bellamy/1942(H1N1)	NNS	NST	NVT	KCN	NIA	ERS	NGT	KHN	NTT	DGS	NLN	NNS	NAS	ECN	NTK	NSS		NGT	NGS
A/Weiss/1943(H1N1)	NNS	NST	NVT	KCN	NIA	ERS	NGT	KHN	NTA	DGS	NLK	KNS	NAS	ECD	DTK	NSS		NGT	NGS
A/AA/Marton/1943(H1N1)	NNS	NST	NVT	KCN	NIA	ERS	NGT	KHN	NTT	DGS	NLN	NNS	NAS	ECD	DTK	NSS		NGT	NGS
A/Iowa/1943(H1N1)	NNS	NST	NVT	KCN	NIA	ERS	NGT	KHT	TTG	DGS	NLN	NNS	NAS	ECD	DTK	NSS		NGT	NGS
A/AA/Huston/1945(H1N1)	NNS	NST	NVT	KCN	NIA	ERS	NGT	KHN	NTT	DGS	NLN	NNS	NAS	ECD	DTK	NSS		NGT	NGS
A/Cameron/1946(H1N1)	NNS	NST	NVT	KCN	NIA	KRS	NGA	EHN	NID	DGS	NLN	NKS	NAS	ECD	DTK	NSS		NGT	NGS
A/Melbourne/1/1946(H1N1)	NNS	NST	NVT	KCN	NIA	ASS	NGI	KHS	STT	EDS	KLS	SNS	NAS	ECN	NTK	NSS		NGT	NGS
A/Fort Monmouth/1/1947(H1N1)	NNS	NST	NVT	KCN	NIA	KRS	NGA	KHN	NIT	DGS	KLS	SKS	NAS	ECD	DTK	NSS		NGT	NGS
A/Fort Monmouth/1/1947(H1N1)	NNS	NST	NVT	KCN	NIA	KRS	NGT	KHN	NIT	NGS	KLS	SKS	NAS	ECD	DTK	NSS		NGT	NGS
A/Fort Monmouth/1/1947(H1N1)	NNS	NST	NVT	KCN	NIA	KRS	NGA	KHN	NIT	DGS	KLS	SKS	NAS	ECD	DTK	NSS		NGT	NGS
A/Albany/4835/1948(H1N1)	NNS	NST	NVT	KCN	NIA	KKS	NGT	KHN	NIT	NGS	NLN	NKS	NAS	ECD	DTK	NSS		NGT	NGS
A/Roma/1949(H1N1)	NNS	NST	NVT	KCN	NIA	KKS	NGT	KHN	NVT	DGS	KLS	SKS	NAS	ECD	DTK	NSS		NGT	NGS
A/Fort Worth/1950(H1N1)	NNS	NST	NVT	KCN	NIA	NRS	NGI	KHN	NTI	NGS	ALS	STS	NAP	ECD	DTK	NSS		NGT	NGS
A/Albany/4836/1950(H1N1)	NNS	NST	NVT	KCN	NIA	KKS	NGT	KHN	NTT	NGS	NLK	KKS	NAS	ECD	DTK	NSS		NGT	NGS
A/Albany/12/1951(H1N1)	NNS	NST	NVT	KCN	NIA	NRS	NGT	KHN	NTT	NGS	NLS	SKS	NAS	ECD	DTK	NSS		NGT	NGS
A/Albany/1618/1951(H1N1)	NNS	NST	NVT	KCN	NIA	NRS	NGT	KHN	NTT	NGS	NLS	SKS	NAS	ECD	DTK	NSS		NGT	NGS
A/Albany/14/1951(H1N1)	NNS	NST	NVT	KCN	NIA	NRS	NGT	KHN	NTT	NGS	NLS	SKS	NAS	ECD	DTK	NNS		NGT	NGS
A/Albany/13/1951(H1N1)	NNS	NST	NVT	KCN	NIA	NRS	NGT	KHN	NTT	NGS	NLS	SKS	NAS	ECD	DTK	NSS		NGT	NGS
A/Leningrad/1954/1(H1N1)	NNS	NST	NVT	KCS	SIA	KKS	NGT	KHN	NTT	NGS	NLS	SKS	NAS	ECD	DTK	NSS		NGT	NGS
A/Malaysia/1954(H1N1)	NNS	NST	NVT	KCN	NIA	NRS	NGI	KHN	NTT	NGL	SLS	SKS	NAS	ECD	DTK	NSS		NGT	NGS
A/Malaya/302/1954(H1N2)	NNS	NST	NVT	KCN	NIA	NRS	NGI	KHN	NTT	NGL	SLS	SKS	NAS	ECD	DTK	NSS		NGT	NGS
A/Denver/1957(H1N1)	NNS	NST	NVT	NCN	NIA	NRS	NGT	NHT	TRR	NGS	NLS	SRS	NAP	ECD	DTK	NSS		NGT	NGS
A/New Jersey/1976(H1N1)	NNS	NST	NVT	KCN	NIA	VSS	NGT	NHE	ETN	ENS	KLS	SKS	DAP	DCN	NTK	NTS		NGT	NGS
A/Wisconsin/301/1976(H1N1)	NNS	NST	NVT	KCN	NIA	VSS	NGT	NHE	ETN	GNS	KLS	SKS	DAP	DCN	NTT	NTS		NGT	NGS
A/New Jersey/8/1976(H1N1)	NNS	NST	NVT	KCN	NIA	VSS	NGT	DHE	ETN	GNS	KLS	SKS	DAP	DCN	NTK	NTS		NGT	NGS
A/New Jersey/11/1976(H1N1)	NNS	NST	NVT	KCN	NIA	VSS	NGT	NHE	ETN	GNS	KLS	SKS	DAP	DCN	NTK	NTS		NGT	NGS
A/USSR/90/1977(H1N1)	NNS	NST	NVT	KCN	NIA	KKS	NGT	KHN	NVT	NGS	NLS	SSS	NAS	ECD	DTK	NSS		NGT	NGS
A/USSR/92/1977(H1N1)	NNS	NST	NVT	KCS	SIA	KKS	NGT	KHN	NVT	NGS	NLS	SKS	NAS	ECD	DTK	NSS		NGT	NGS
A/Hong Kong/117/1977(H1N1)	NNS	NST	NVT	KCS	SIA	KKS	NGT	KHN	NVT	NGS	NLS	SKS	NAS	ECD	DTK	NSS		NGT	NGS
A/USSR/90/1977(H1N1)	NNS	NST	NVT	KCN	NIA	KKS	NGT	KHN	NVT	NGS	NLS	SKS	NAS	ECD	DTK	NSS		NGT	NGS
A/USSR/90/1977(H1N1)	NNS	NST	NVT	KCN	NIA	KKS	NGT	KHN	NVT	NGS	NLS	SKS	NAS	ECD	DTK	NSS		NGT	NGS
A/Tientsin/78/1977(H1N1)	NNS	NST	NVT	KCS	SIA	KKS	NGT	KHN	NVT	NGS	NLS	SKS	NAS	ECD	DTK	NSS		NGT	NGS
A/Memphis/10/1978(H1N1	NNS	NST	NVT	KCN	NIA	KKS	NGT	KHN	NVT	NGS	NLS	SKS	NAS	ECD	DTK	NSS		NGT	NGS
A/Memphis/11/1978(H1N1)	NNS	NST	NVT	KCN	NIA	KKS	NGT	KHN	NVT	NGS	NLS	SKS	NAS	ECD	DTK	NSS		NGT	NGS
A/Memphis/13/1978(H1N1)	NNS	NST	NVT	KCS	SIA	KKS	NGT	KHN	NVT	NGS	NLS	SKS	NAS	ECD	DTK	NSS		NGT	NGS
A/Memphis/15/1978(H1N1)	NNS	NST	NVT	KCN	NIA	KKS	NGT	KHN	NVT	NGS	NLS	SKS	NAS	ECD	DTK	NSS		NGT	NGS
A/Memphis/17/1978(H1N1)	NNS	NST	NVT	KCN	NIA	KKS	NGT	KHN	NVT	NGS	NLS	SKS	NAS	ECD	DTK	NSS		NGT	NGS
A/Memphis/1/1978(H1N1)	NNS	NST	NVT	KCN	NIA	KKS	NGT	KHN	NVT	NGS	NLS	SKS	NAS	ECD	DTK	NSS		NGT	NGS
A/Memphis/20/1978(H1N1)	NNS	NST	NVT	KCN	NIA	KKS	NGT	KHN	NVT	NGS	NLS	SKS	NAS	ECD	DTK	NSS		NGT	NGS
A/Arizona/14/1978(H1N1)	NNS	NST	NVT	KCS	SIA	KKS	NGT	KHN	NVT	NGS	NLS	SKS	NAS	ECD	DTK	NSS		NGT	NGS
A/Lackland/3/1978(H1N1)	NNS	NST	NVT	KCS	SIA	KKS	NGT	KHN	NVT	NGS	NLS	SKS	NAS	ECD	DTK	NSS		NGT	NGS
A/Lackland/7/1978(H1N1)	NNS	NST	NVT	KCS	SIA	KKS	NGT	KHD	DVT	NGS	NLS	SKS	NAS	ECD	DTK	NSS		NGT	NGS
A/Brazil/11/1978(H1N1	NNS	NST	NVT	KCS	SIA	KKS	NGT	KHN	NIT	NGS	NLS	SKS	NAS	ECD	DTK	NSS		NGT	NGS
A/California/10/1978(H1N1)	NNS	NST	NVT	KCS	SIA	KKS	NGT	KHN	NVT	NGS	NLS	SKS	NAS	ECD	DTK	NSS		NGT	NGS
A/Albany/20/1978(H1N1)	NNS	NST	NVT	KCS	SIA	KKS	NGT	KHN	NVT	NGS	NLS	SKS	NAS	ECD	DTK	NSS		NGT	NGS
A/California/45/1978(H1N1)	NNS	NST	NVT	KCS	SIA	KKS	NGT	KHN	NVT	NGS	NLS	SKS	NAS	ECD	DTK	NSS		NGT	NGS
A/Albany/8/1979(H1N1)	NNS	NST	NVT	KCS	SIA	KKS	NGT	KHN	NVT	NGS	NLS	SKS	NAS	ECD	DTK	NSS		NGT	NGS
A/Memphis/1/1979(H1N1)	NNS	NST	NVT	KCS	SIA	KKS	NGT	KHN	NVT	NGS	NLS	SKS	NAS	ECD	DTK	NSS		NGT	NGS
A/USSR/46/1979(H1N1)	NNS	NST	NVT	KCS	SIA	KKS	NGT	KHN	NVT	NGS	NLS	SKS	NAS	ECD	DAK	NSS		NGT	NGS
A/Kiev/59/1979(H1N1)	NNS	NST	NVT	KCS	SIA	KKS	NGT	KHN	NVT	NGS	NLS	SKS	NAS	ECD	DTK	NSS		NGT	NGS
A/Memphis/7/1980(H1N1)	NNS	NST	NVT	KCS	SIA	KKS	NGT	KHN	NVT	NGS	NLS	SKS	NAS	ECD	DAK	NSS		NGT	NGS
A/Maryland/2/1980(H1N1)	NNS	NST	NVT	KCS	SIA	KKS	NGT	KHN	NVT	NGS	NLS	SKS	NAS	ECD	DTK	NSS		NGT	NGS
A/India/6263/1980(H1N1)	NNS	NST	NVT	KCS	SIA	KKS	NGT	KHN	NVT	NGS	NLS	SKS	NAS	ECD	DAK	NSS		NGT	NGS
A/Baylor/4052/1981(H1N1)	NNS	NST	NVT	KCS	SIA	KKS	NGT	KHN	NVT	NGS	NLS	SKS	NAS	ECD	DAK	NSS		NGT	NGS
A/Baylor/11735/1982(H1N1)	NNS	NST	NVT	KCS	SIA	KKS	NGT	KHT	TVT	NGS	NLS	SKS	NAS	ECD	DAK	NSS		NGT	NGS
A/Baylor/11515/1982(H1N1)	NNS	NST	NVT	KCS	SIA	KKS	NGT	KHS	SVT	NGS	NLS	SKS	NVS	ECD	DAK	NSS		NGT	NGS
A/Christ's Hospital/157/1982(H1N1)	NNS	NST	NVT	KCS	SIA	KKS	NGT	NHN	NVT	NGS	SLS	SKS	NAS	ECD	DAK	NSS		NGT	NGS
A/CHR/157/83(H1N1)	NNS	NST	NVT	KCS	SIA	KKS	NGT	NHN	NVT	NGS	NLS	SKS	NAS	ECD	DAK	NSS		NGT	NGS
A/Fiji/15899/83)	NNS	NST	NVT	KCN	NIA	KKS	NGT	NHN	NVT	NGS	NLS	SKS	NAS	ECD	DAK	NSS		NGT	NGS
A/Memphis/3/1983(H1N1)	NNS	NST	NVT	KCS	SIA	KKS	NGT	KHN	NVT	NGS	NLS	SKS	NAS	ECD	DAK	NSS		NGT	NGS
A/Memphis/4/1983(H1N1)	NNS	NST	NVT	KCS	SIA	KKS	NGT	KHN	NVT	NGS	NLS	SKS	NAS	ECD	DAK	NSS		NGT	NGS
A/Memphis/7/1983(H1N1)	NNS	NST	NVT	KCS	SIA	KKS	NGT	KHN	NVT	NGS	NLS	SKS	NAS	ECD	DAK	NSS		NGT	NGS
A/Memphis/8/1983(H1N1)	NNS	NST	NVT	KCS	SIA	KKS	NGT	KHN	NVT	NGS	NLS	SKS	NAS	ECD	DAK	NSS		NGT	NGS
A/Memphis/12/1983(H1N1)	NNS	NST	NVT	KCS	SIA	KKS	NGT	KHN	NVT	NGS	NLS	SKS	NAS	ECD	DAK	NSS		NGT	NGS
A/Memphis/16/1983(H1N1)	NNS	NST	NVT	KCS	SIA	KKS	NGT	KHN	NVT	NGS	NLS	SKS	NAS	ECD	DAK	NSS		NGT	NGS
A/Memphis/15/1983(H1N1)	NNS	NST	NVT	KCS	SIA	KKS	NGT	KHN	NVT	NGS	NLS	SKS	NAS	ECD	DAK	NSS		NGT	NGS
A/Memphis/17/1983(H1N1)	NNS	NST	NVT	KCS	SIA	KKS	NGT	KHN	NVT	NGS	NLS	SKS	NAS	ECD	DAK	NSS		NGT	NGS
A/Memphis/18/1983(H1N1)	NNS	NST	NVT	KCS	SIA	KKS	NGT	KHN	NVT	NGS	NLS	SKS	NAS	ECD	DAK	NSS		NGT	NGS
A/Memphis/11/1983(H1N1)	NNS	NST	NVT	KCS	SIA	KKS	NGT	KHN	NVT	NGS	NLS	SKS	NAS	ECD	DAK	NSS		NGT	NGS
A/Memphis/13/1983(H1N1)	NNS	NST	NVT	KCS	SIA	KKS	NGT	KHN	NVT	NGS	NLS	SKS	NAS	ECD	DAK	NSS		NGT	NGS
A/Memphis/19/1983(H1N1)	NNS	NST	NVT	KCS	SIA	KKS	NGT	KHN	NVT	NGS	NLS	SKS	NAS	ECD	DAK	NSS		NGT	NGS
A/Memphis/1/1983(H1N1)	NNS	NST	NVT	KCS	SIA	KKS	NGT	KHN	NVT	NGS	NLS	SKS	NAS	ECD	DAK	NSS		NGT	NGS
A/Memphis/2/1983(H1N1)	NNS	NST	NVT	KCS	SIA	KKS	NGT	KHN	NVT	NGS	NLS	SKS	NAS	ECD	DAK	NSS		NGT	NGS
A/Memphis/14/1983(H1N1)	NNS	NST	NVT	KCS	SIA	KKS	NGT	KHN	NVT	NGS	NLS	SKS	NAS	ECD	DAK	NSS		NGT	NGS
A/Memphis/10/1983(H1N1)	NNS	NST	NVT	KCS	SIA	KKS	NGT	KHN	NVT	NGS	NLS	SKS	NAS	ECD	DAK	NSS		NGT	NGS
A/Memphis/6/1983(H1N1)	NNS	NST	NVT	KCS	SIA	KKS	NGT	KHN	NVT	NGS	NLS	SKS	NAS	ECD	DAK	NSS		NGT	NGS
A/Memphis/20/1983(H1N1)	NNS	NST	NVT	KCS	SIA	KKS	NGT	KHN	NVT	NGS	NLS	SKS	NAS	ECD	DAK	NSS		NGT	NGS
A/Memphis/23/1983(H1N1)	NNS	NST	NVT	KCS	SIA	KKS	NGT	KHN	NVT	NGS	NLS	SKS	NAS	ECD	DAK	NSS		NGT	NGS
A/Memphis/24/1983(H1N1)	NNS	NST	NVT	KCS	SIA	NKS	NGT	KHN	NVT	NGS	NLS	SKS	NAS	ECD	DAK	NSS		NGT	NGS
A/Memphis/27/1983(H1N1)	NNS	NST	NVT	KCS	SIA	KKS	NGT	KHN	NVT	NGS	NLS	SKS	NAS	ECD	DAK	NSS		NGT	NGS
A/Memphis/28/1983(H1N1)	NNS	NST	NVT	KCS	SIA	KKS	NGT	KHN	NVT	NGS	NLS	SKS	NAS	ECD	DAK	NSS		NGT	NGS
A/Memphis/29/1983(H1N1)	NNS	NST	NVT	KCS	SIA	KKS	NGT	KHN	NVT	NGS	NLS	SKS	NAS	ECD	DAK	NSS		NGT	NGS
A/Memphis/30/1983(H1N1)	NNS	NST	NVT	KCS	SIA	KKS	NGT	KHN	NVT	NGS	NLS	SKS	NAS	ECD	DAK	NSS		NGT	NGS
A/Memphis/32/1983(H1N1)	NNS	NST	NVT	KCS	SIA	KKS	NGT	KHN	NVT	NGS	NLS	SKS	NAS	ECD	DAK	NSS		NGT	NGS
A/Memphis/21/1983(H1N1)	NNS	NST	NVT	KCS	SIA	KKS	NGT	KHN	NVT	NGS	NLS	SKS	NAS	ECD	DAK	NSS		NGT	NGS
A/Memphis/22/1983(H1N1)	NNS	NST	NVT	KCS	SIA	KKS	NGT	KHN	NVT	NGS	NLS	SKS	NAS	ECD	DAK	NSS		NGT	NGS
A/Memphis/26/1983(H1N1)	NNS	NST	NVT	KCS	SIA	KKS	NGT	KHN	NVT	NGS	NLS	SKS	NAS	ECD	DAK	NSS		NGT	NGS
A/Memphis/25/1983(H1N1)	NNS	NST	NVT	KCS	SIA	KKS	NGT	KHN	NVT	NGS	NLS	SKS	NAS	ECD	DAK	NSS		NGT	NGS
A/Memphis/38/1983(H1N1)	NNS	NST	NVT	KCS	SIA	KKS	NGT	KHN	NVT	NGS	NLS	SKS	NAS	ECD	DAK	NSS		NGT	NGS
A/Memphis/35/1983(H1N1)	NNS	NST	NVT	KCS	SIA	KKS	NGT	KHN	NVT	NGS	NLS	SKS	NAS	ECD	DAK	NSS		NGT	NGS
A/Memphis/40/1983(H1N1)	NNS	NST	NVT	KCS	SIA	KKS	NGT	KHN	NVT	NGS	NLS	SKS	NAS	ECD	DAK	NSS		NGT	NGS
A/Memphis/41/1983(H1N1)	NNS	NST	NVT	KCS	SIA	KKS	NGT	KHN	NVT	NGS	NLS	SKS	NAS	ECD	DAK	NSS		NGT	NGS
A/Memphis/42/1983(H1N1)	NNS	NST	NVT	KCS	SIA	KKS	NGT	KHN	NVT	NGS	NLS	SKS	NAS	ECD	DAK	NSS		NGT	NGS
A/Memphis/46/1983(H1N1)	NNS	NST	NVT	KCS	SIA	KKS	NGT	KHN	NVT	NGS	NLS	SKS	NAS	ECD	DAK	NSS		NGT	NGS
A/Memphis/48/1983(H1N1)	NNS	NST	NVT	KCS	SIA	KKS	NGT	KHN	NVT	NGS	NLS	SKS	NAS	ECD	DAK	NSS		NGT	NGS
A/Memphis/50/1983(H1N1)	NNS	NST	NVT	KCS	SIA	KKS	NGT	KHN	NVT	NGS	NLS	SKS	NAS	ECD	DAK	NSS		NGT	NGS
A/Memphis/51/1983(H1N1)	NNS	NST	NVT	KCS	SIA	KKS	NGT	KHN	NVT	NGS	NLS	SKS	NAS	ECD	DAK	NSS		NGT	NGS
A/Memphis/31/1983(H1N1)	NNS	NST	NVT	KCS	SIA	KKS	NGT	KHN	NVT	NGS	NLS	SKS	NAS	ECD	DAK	NSS		NGT	NGS
A/Memphis/47/1983(H1N1)	NNS	NST	NVT	KCS	SIA	KKS	NGT	KHN	NVT	NGS	NLS	SKS	NAS	ECD	DAK	NSS		NGT	NGS
A/Memphis/53/1983(H1N1)	NNS	NST	NVT	KCS	SIA	KKS	NGT	KHN	NVT	NGS	NLS	SKS	NAS	ECD	DAK	NSS		NGT	NGS
A/Memphis/49/1983(H1N1)	NNS	NST	NVT	KCS	SIA	KKS	NGT	KHN	NVT	NGS	NLS	SKS	NAS	ECD	DAK	NSS		NGT	NGS
A/Memphis/54/1983(H1N1)	NNS	NST	NVT	KCS	SIA	KKS	NGT	KHN	NVT	NGS	NLS	SKS	NAS	ECD	DAK	NSS		NGT	NGS
A/New Zealand/7/1983(H1N1)	NNS	NST	NVT	KCS	SIA	KKS	NGT	NHN	NVT	NGS	NLS	SKS	NAS	ECD	DAK	NSS		NGT	NGS
A/Memphis/39/1983(H1N1)	NNS	NST	NVT	KCS	SIA	KKS	NGT	KHN	NVT	NGS	NLS	SKS	NAS	ECD	DAK	NSS		NGT	NGS
A/Chile/1/1983(H1N1)	NNS	NST	NVT	KCS	SIA	KKS	NGT	KHN	NVT	NGS	NLS	SKS	NAS	ECD	DAK	NSS		NGT	NGS
A/Memphis/44/1983(H1N1)	NNS	NST	NVT	KCS	SIA	KKS	NGT	KHN	NVT	NGS	NLS	SKS	NAS	ECD	DAK	NSS		NGT	NGS
A/Alma Ata/1417/84(H1N1)	NNS	NST	NVT	KCN	NIA	VSS	NGT	NHE	ETT	ENS	KLS	SKS	NAP	DCD	DTK	NSS		NGT	NGS
A/Tonga/14/1984(H1N1)	NNS	NST	NVT	KCS	SIA	KKS	NGT	NHN	NVT	KGS	NLS	SKS	NAS	ECD	DAK	NSS		NGT	NGS
A/Memphis/1/1984(H1N1)	NNS	NST	NVT	KCS	SIA	KKS	NGT	NHN	NVT	NGS	NLS	SKS	NAS	ECD	DAK	NSS		NGT	NGS
A/Mongolia/231/85(H1N1)	NNS	NST	NVT	KCS	SIA	KKS	NGT	KHN	NVT	NGS	NLS	SSS	NAS	ECD	DTK	NSS		NGT	NGS
A/Taiwan/01/1986(H1N1)	NNS	NST	NVT	NCS	SIA	KKS	NGT	NHT	TVT	NGS	TLS	SKS	NAS	ECD	DAK	NSS		NGT	NGS
A/Memphis/12/1986(H1N1)	NNS	NST	NVT	NCS	SIA	KKS	NGT	NHT	TVT	NGS	NLS	SKS	NAS	ECD	DAK	NSS		NGT	NGS
A/Singapore/6/1986(H1N1)	NNS	NST	NVT	NCS	SIA	KKS	NGT	NHT	TVT	NGS	NLS	SKS	NAS	ECD	DAK	NSS		NGT	NGS
A/Texas/2922-3/1986(H1N1)	NNS	NST	NVT	NCS	SIA	KKS	NGT	NHT	TVT	NGS	NLS	SKS	NAS	ECD	DAK	NSS		NGT	NGS
A/New York/2924-1/1986(H1N1)	NNS	NST	NVT	NCS	SIA	KKS	NGT	NHT	TVT	NGS	NLS	SKS	NAS	ECD	DAK	NSS		NGT	NGS
A/Memphis/3/1987(H1N1)	NNS	NST	NVT	NCS	SIA	KKS	NGT	NHT	TVT	NGS	NLS	SKS	NAS	ECD	DAK	NSS		NGT	NGS
A/Memphis/4/1987(H1N1)	NNS	NST	NVT	NCS	SIA	KKS	NGT	NHT	TVT	NGS	NLS	SKS	NAS	ECD	DAK	NSS		NGT	NGS
A/Memphis/1/1987(H1N1)	NNS	NST	NVT	NCS	SIA	KKS	NGT	NHT	TVT	NGS	NLS	SKS	NAS	ECD	DAK	NSS		NGT	NGS
A/Siena/4/1987(H1N1)	NNS	NST	NVT	NCS	SIA	KKS	NGT	KHT	TVT	NGL	NLS	SKS	NAS	ECD	DAK	NSS		NGT	NGS
A/Mongolia/153/88(H1N1)	NNS	NST	NVT	KCN	NIA	VRS	NGI	NHN	NTN	EGS	KLK	KNS	NAS	ECN	NTK	NSS		NGT	NGS
A/Ohio/3559/1988(H1N1)	NNS	NST	NVT	KCN	NIA	ASS	NGT	NHE	ETN	GNS	KLS	SKS	DTP	DCN	NTT	NTS		NGT	NGS
A/Siena/9/1989(H1N1)	NNS	NST	NVT	NCS	SIA	KKS	NGT	NHT	TVT	NGL	NLS	SKS	NAS	ECD	DAK	NSS		NGT	NGS
A/Siena/10/1989(H1N1)	NNS	NST	NVT	NCS	SIA	KES	NGT	NHT	TVT	NGL	NLS	SKS	NAS	ECD	DAK	NSS		NGT	NGS
A/Suita/1/1989(H1N1)	NNS	NST	NVT	NCS	SIA	KES	NGT	NHT	TVT	NGL	NLS	SKS	NAS	ECD	DAK	NSS		NGT	NGS
A/Maryland/12/1991(H1N1)	NNS	NST	NVT	KCN	NIA	ASS	NGT	DHE	ETN	GNS	KLS	SKS	DTP	DCN	NTT	NTS		NGT	NGS
A/Mongolia/111/91 (H1N1)	NNS	NST	NVT	KCN	NIA	VRS	NGI	NHN	NTN	EGS	KLK	KNS	NAS	ECN	NTK	NSS		NGT	NGS
A/Mongolia/162/91(H1N1	NNS	NST	NVT	NCS	SIA	KKS	NGT	NHT	TVT	NGL	NLS	SKS	NAS	ECD	DAK	NSS		NGT	NGS
A/Texas/36/1991(H1N1)	NNS	NST	NVT	NCS	SVA	KES	NGT	NHT	TVT	NGL	NVS	SKS	NAS	ECD	DAK	NSS		NGT	NGS
A/Texas/36/1991(H1N1)	NNS	NST	NVT	NCS	SVA	KES	NGT	NHT	TVT	NGL	NLS	SKS	NAS	ECD	DAK	NSS		NGT	NGS
A/Texas/36/1991(H1N1)	NNS	NST	NVT	NCS	SVA	KES	NGT	NHT	TVT	NGL	NLS	SKS	NAS	ECD	DAK	NSS		NGT	NGS
A/Texas/36/1991(H1N1)	NNS	NST	NVT	NCS	SVA	KES	NGT	NHT	TVT	NGL	NLS	SKS	NAS	ECD	DAK	NSS		NGT	NGS
A/Maryland/12/1991(H1N1)	NNS	NST	NVT	KCN	NIA	ASS	NGT	DHE	ETN	GNS	KLS	SKS	DTP	DCN	NTT	NTS		NGT	NGS
A/Wisconsin/4754/1994(H1N1)	NNS	NST	NVT	KCN	NIA	ASS	NGT	NHE	ETN	GNS	KLS	SKS	DTP	DCN	NTT	NTS		NGT	NGS
A/Wisconsin/4755/1994(H1N1)	NNS	NST	NVT	KCN	NIA	ASS	NGT	NHE	ETN	GNS	KLS	SKS	DTP	DCN	NTT	NTS		NGT	NGS
A/New York/694/1995(H1N1)	NNS	NST	NVT	NCS	SVA	KES	NGT	NHT	TVT	NGL	NLS	SKS	NAS	ECD	DAK	NSS		NGT	NGS
A/New York/656/1995(H1N1)	NNS	NST	NVT	NCS	SVA	KES	NGT	NHT	TVT	NGL	NLS	SKS	NAS	ECD	DAK	NSS		NGT	NGS
A/New York/604/1995(H1N1)	NNS	NST	NVT	NCS	SVA	KES	NGT	NHT	TVT	NGL	NLS	SKS	NAS	ECD	DAK	NSS		NGT	NGS
A/New York/627/1995(H1N1)	NNS	NST	NVT	NCS	SVA	KES	NGT	NHT	TVT	NGL	NLS	SKS	NAS	DCD	DAK	NSS		NGT	NGS
A/New York/644/1995(H1N1)	NNS	NST	NVT	NCS	SVA	KES	NGT	NHT	TVT	NGL	NLS	SKS	NAS	DCD	DAK	NSS		NGT	NGS
A/New York/615/1995(H1N1	NNS	NST	NVT	NCS	SVA	KES	NGT	NHT	TVT	NGL	NLS	SKS	NAS	ECD	DAK	NSS		NGT	NGS
A/New York/651/1995(H1N1)	NNS	NST	NVT	NCS	SVA	KES	NGT	NHT	TVT	NGL	NLS	SKS	NAS	ECD	DAK	NSS		NGT	NGS
A/New York/629/1995(H1N1))]	NNS	NST	NVT	NCS	SVA	KES	NGT	NHT	TVT	NGL	NLS	SKS	NAS	ECD	DAK	NSS		NGT	NGS
A/New York/638/1995(H1N1)	NNS	NST	NVT	NCS	SVA	KES	NGT	NHT	TVT	NGL	NLS	SKS	NAS	DCD	DAK	NSS		NGT	NGS
A/New York/607/1995(H1N1)	NNS	NST	NVT	NCS	SVA	KES	NGT	NHT	TVT	NGL	NLS	SKS	NAS	ECD	DAK	NSS		NGT	NGS
A/New York/649/1995(H1N1)	NNS	NST	NVT	NCS	SVA	KES	NGT	NHT	TVT	NGL	NLS	SKS	NAS	ECD	DAK	NSS		NGT	NGS
A/New York/643/1995(H1N1)	NNS	NST	NVT	NCS	SVA	KES	NGT	NHT	TVT	NGL	NLS	SKS	NAS	ECD	DAK	NSS		NGT	NGS
A/New York/645/1995(H1N1)	NNS	NST	NVT	NCS	SVA	KES	NGT	NHT	TVT	NGL	NLS	SKS	NAS	ECD	DAK	NSS		NGT	NGS
A/New York/614/1995(H1N1)	NNS	NST	NVT	NCS	SVA	KES	NGT	NHT	TVT	NGL	NLS	SKS	NAS	ECD	DAK	NSS		NGT	NGS
A/New York/605/1995(H1N1)	NNS	NST	NVT	NCS	SVA	KES	NGT	NHT	TVT	NGL	NLS	SKS	NAS	ECD	DAK	NSS		NGT	NGS
A/New York/650/1995(H1N1)	NNS	NST	NVT	NCS	SVA	KES	NGT	NHT	TVT	NGL	ILS	SKS	NAS	ECD	DAK	NSS		NGT	NGS
A/New York/633/1995(H1N1)	NNS	NST	NVT	NCS	SVA	KES	NGT	NHT	TVT	NGL	NLS	SKS	NAS	DCD	DAK	NSS		NGT	NGS
A/New York/616/1995(H1N1)	NNS	NST	NVT	NCS	SVA	KES	NGT	NHT	TVT	NGL	NLS	SKS	NAS	ECD	DAK	NSS		NGT	NGS
A/Siena/14/1995(H1N1)	NNS	NST	NVT	NCS	SVA	KES	NGT	NHT	TVT	NGL	NLS	SKS	NAS	ECD	DAK	NSS		NGT	NGS
A/New York/620/1995(H1N1)	NNS	NST	NVT	NCS	SVA	KES	NGT	NHT	TVT	NGL	NLS	SKS	NAS	ECD	DAK	NSS		NGT	NGS
A/New York/621/1995(H1N1)	NNS	NST	NVT	NCS	SVA	KES	NGT	NHT	TVT	NGL	SLS	SKS	NAS	ECD	DAK	NSS		NGT	NGS
A/New York/642/1995(H1N1)	NNS	NST	NVT	NCS	SVA	KES	NGT	NHT	TVT	NGL	NLS	SKS	NAS	ECD	DAK	NSS		NGT	NGS
A/New York/630/1995(H1N1)	NNS	NST	NVT	NCS	SVA	KES	NGT	NHT	TVT	NGL	DLS	SKS	NAS	ECD	DAK	NSS		NGT	NGS
A/Switzerland/5389/95 (H1N1)	NNS	NST	NVT	NCS	SIA	KES	NGT	NHT	TVT	NGL	NLS	SKS	NAS	ECD	DAK	NSS		NGT	NGS
A/Switzerland/5389/95 (H1N1)	NNS	NST	NVT	NCS	SIA	KES	NGT	NHT	TVT	NGL	NLS	SKS	NAS	ECD	DAK	NSS		NGT	NGS
A/Charlottesville/28/95(H1N1)	NNS	NST	NVT	NCS	SVA	KES	NGT	NHT	TVT	NGL	NLS	SKS	NAS	ECD	DAK	NSS		NGT
A/Charlottesville/28/95(H1N1)	NNS	NST	NVT	NCS	SVA	KES	NGT	NHT	TVT	NGL	NLS	SKS	NAS	ECD	DAK	NSS		NGT	NGS
A/Charlottesville/31/95(H1N1)	NNS	NST	NVT	NCS	SVA	KES	NGT	NHT	TVT	NGL	NLS	SKS	NAS	ECD	DAK	NSS		NGT	NGS
A/Wuhan/371/95(H1N1)	NNS	NST	NVT	NCS	SVA	KES	NGT	NHT	TVT	NGL	NLS	SNS	NAP	ECD	DAK	NSS		NGT	NGS
A/Beijing/262/1995(H1N1))]	NNS	NST	NVT	NCS	SVA	KES	NGT	KHT	TVT	NGL	NLS	SNS	NAP	ECD	DAK	NSS		NGT	NGS
A/Shenzhen/227/1995(H1N1)	NNS	NST	NVT	NCS	SVA	KES	NGT	KHT	TVT	NGL	NLS	SKS	TAS	ECD	DAK	NSS		NGT	NGS
A/Beijing/262/1995(H1N1))]	NNS	NST	NVT	NCS	SVA	KES	NGT	NHT	TVT	NGL	NLS	SNS	NAP	ECD	DAK	NSS		NGT	NGS
A/New York/653/1996(H1N1)	NNS	NST	NVT	NCS	SVA	KES	NGT	NHT	TVT	NGL	NLS	SKS	NAS	ECD	DAK	NSS		NGT	NGS
A/New York/640/1996(H1N1)	NNS	NST	NVT	NCS	SVA	KES	NGT	NHT	TVT	NGL	NLS	SKS	NAS	DCD	DAK	NSS		NGT	NGS
A/New York/646/1996(H1N1)	NNS	NST	NVT	NCS	SVA	KES	NGT	NHT	TVT	NGL	NLS	SKS	NAS	ECD	DAK	NSS		NGT	NGS
A/New York/626/1996(H1N1)	NNS	NST	NVT	NCS	SVA	KES	NGT	NHT	TVT	NGL	NLS	SKS	NAS	ECD	DAK	NSS		NGT	NGS
A/Memphis/14/96-M(H1N1)	NNS	NST	NVT	NCS	SVA	KES	NGT	NHT	TVT	NGL	NLS	SKS	NAS	DCD	DAK	NSS		NGT	NGS
A/TW/130/1996(H1N1)	NNS	NST	NVT	NCS	SVA	KES	NGT	NHT	TVT	NGL	NLS	SKS	NAS	DCD	DAK	NSS		NGT	NGS
A/Memphis/14/96-M1(H1N1))]	NNS	NST	NVT	NCS	SVA	KES	NGT	NHT	TVT	NGL	NLS	SKS	NAS	ECD	DAK	NSS		NGT	NGS
A/Nanchang/13/1996(H1N1)	NNS	NST	NVT	NCS	SVA	KES	NGT	NHT	TVT	NGL	NLS	SKS	NAP	ECD	DAK	NSS		NGT	NGS
A/Nanchang/15/1996(H1N1)	NNS	NST	NVT	NCS	SVA	KES	NGT	NHT	TVT	NGL	NLS	SKS	NAP	ECD	DAK	NSS		NGT	NGS
A/Nanchang/16/1996(H1N1))]	NNS	NST	NVT	NCS	SVA	KES	NGT	NHT	TVT	NGL	NLS	SKS	NAP	ECD	DAK	NSS		NGT	NGS
(A/Nanchang/17/1996(H1N1)	NNS	NST	NVT	NCS	SVA	KES	NGT	NHT	TVT	NGL	NLS	SKS	NAP	ECD	DAK	NSS		NGT	NGS
A/Nanchang/19/1996(H1N1)	NNS	NST	NVT	NCS	SVA	KES	NGT	NHT	TVT	NGL	NLS	SKS	NAP	ECD	DAK	NSS		NGT	NGS
A/Nanchang/26/1996(H1N1))]	NNS	NST	NVT	NCS	SVA	KES	NGT	NHT	TVT	NGL	NLS	SKS	NAP	ECD	DAK	NSS		NGT	NGS
A/Nanchang/8/1996(H1N1)	NNS	NST	NVT	NCS	SVA	KES	NGT	NHT	TVT	NGL	NLS	SKS	NAP	ECD	DAK	NSS		NGT	NGS
A/Nanchang/21/1996(H1N1)	NNS	NST	NVT	NCS	SVA	KES	NGT	NHT	TVT	NGL	NLS	SKS	NAP	ECD	DAK	NSS		NGT	NGS
A/Nanchang/11/1996(H1N1)	NNS	NST	NVT	NCS	SVA	KES	NGT	NHT	TVT	NGL	NLS	SKS	NAP	ECD	DAK	NSS		NGT	NGS
A/Nanchang/23/1996(H1N1)	NNS	NST	NVT	NCS	SVA	KES	NGT	NHT	TVT	NGL	NLS	SKS	NAP	ECD	DAK	NSS		NGT	NGS
A/Nanchang/25/1996(H1N1)	NNS	NST	NVT	NCS	SVA	KES	NGT	NHT	TVT	NGL	NLS	SKS	NAP	ECD	DAK	NSS		NGT	NGS
A/Nanchang/9/1996(H1N1)	NNS	NST	NVT	NCS	SVA	KES	NGT	NHT	TVT	NGL	NLS	SKS	NAP	ECD	DAK	NSS		NGT	NGS
A/Nanchang/14/1996(H1N1)	NNS	NST	NVT	NCS	SVA	KES	NGT	NHT	TVT	NGL	NLS	SKS	NAP	ECD	DAK	NSS		NGT	NGS
A/Memphis/2/1996(H1N1)	NNS	NST	NVT	NCS	SVA	KES	NGT	NHT	TVT	NGL	NLS	SKS	NAS	ECD	DAK	NSS		NGT	NGS
A/Memphis/3/1996(H1N1)	NNS	NST	NVT	NCS	SVA	KES	NGT	NHT	TVT	NGL	NLS	SKS	NAS	ECD	DAK	NSS		NGT	NGS
A/Memphis/5/1996(H1N1)	NNS	NST	NVT	NCS	SVA	KES	NGT	NHT	TVT	NGL	NLS	SKS	NAS	DCD	DAK	NSS		NGT	NGS
A/Memphis/7/1996(H1N1)	NNS	NST	NVT	NCS	SVA	KES	NGT	NHT	TVT	NGL	NLS	SKS	NAS	ECD	DAK	NSS		NGT	NGS
A/Memphis/6/1996(H1N1)	NNS	NST	NVT	NCS	SVA	KES	NGT	NHT	TVT	NGL	NLS	SKS	NAS	ECD	DAK	NSS		NGT	NGS
A/Memphis/10/1996(H1N1)	NNS	NST	NVT	NCS	SVA	KES	NGT	NHT	TVT	NGL	NLS	SKS	NAS	ECD	DAK	NSS		NGT	NGS
A/Memphis/11/1996(H1N1	NNS	NST	NVT	NCS	SVA	KES	NGT	NHT	TVT	NGL	NLS	SKS	NAS	DCD	DAK	NSS		NGT	NGS
A/Memphis/13/1996(H1N1)	NNS	NST	NVT	NCS	SVA	KES	NGT	NHT	TVT	NGL	NLS	SKS	NAS	DCD	DAK	NSS		NGT	NGS
A/Memphis/14/1996(H1N1)	NNS	NST	NVT	NCS	SVA	KES	NGT	NHT	TVT	NGL	NLS	SKS	NAS	DCD	DAK	NSS		NGT	NGS
A/Memphis/15/1996(H1N1))]	NNS	NST	NVT	NCS	SVA	KES	NGT	NHT	TVT	NGL	NLS	SKS	NAS	ECD	DAK	NSS		NGT	NGS
A/TW/3355/1997(H1N1)	NNS	NST	NVT	NCS	SVA	KES	NGT	NHT	TVT	NGL	NLS	SKS	NAS	ECD	DAK	NSS		NGT	NGS
A/Hong Kong/1131/1998(H1N1)	NNS	NST	NVT	NCS	SVA	KES	NGT	NHT	TVT	NGL	NLS	SKS	NAP	ECD	DTK	NSS		NGT	NGS
A/Hong Kong/1035/1998(H1N1)	NNS	NST	NVT	NCS	SVA	KES	NGT	NHT	TVT	NGL	NLS	SKS	NAP	ECD	DAK	NSS		NGT	NGS
A/Hong Kong/1035/1998(H1N1)	NNS	NST	NVT	NCS	SVA	KES	NGT	NHT	TVT	NGL	NLS	SKS	NAP	ECD	DAK	NSS		NGT	NGS
A/Hong Kong/1035/1998(H1N1)	NNS	NST	NVT	NCS	SVA	KES	NGT	NHT	TVT	NGL	NLS	SKS	NAP	ECD	DAK	NSS		NGT	NGS
A/Hong Kong/1134/1998(H1N1)	NNS	NST	NVT	NCS	SVA	KES	NGT	NHT	TVT	NGL	NLS	SKS	NAP	ECD	DAK	NSS		NGT	NGS
A/Hong Kong/1134/1998(H1N1)	NNS	NST	NVT	NCS	SVA	KES	NGT	NHT	TVT	NGL	NLS	SKS	NAP	ECD	DAK	NSS		NGT	NGS
A/New Caledonia/20/1999(H1N1)	NNS	NST	NVT	NCS	SVA	KES	NGT	THT	TVT	NGL	NLS	SKS	NAP	ECD	DAK	NSS		NGT	NGS
A/New Caledonia/20/1999(H1N1)	NNS	NST	NVT	NCS	SVA	KES	NGT	NHT	TVT	NGL	NLS	SKS	NAP	ECD	DAK	NSS		NGT	NGS
A/New Caledonia/20/1999(H1N1)	NNS	NST	NVT	NCS	SVA	KES	NGT	NHT	TVT	NGL	NLS	SKS	NAP	ECD	DAK	NSS		NGT	NGS
A/New Caledonia/20/1999(H1N1)	NNS	NST	NVT	NCS	SVA	KES	NGT	NHT	TVT	NGL	NLS	SKS	NAP	ECD	DAK	NSS		NGT	NGS
A/TW/4845/1999(H1N1)	NNS	NST	NVA	NCS	SVA	KES	NGT	NHT	TVT	NGL	NLS	SKS	NAS	ECN	NTK	NSN		NGT	NGS
A/New Caledonia/20/1999(H1N1)	NNS	NST	NVT	NCS	SVA	KES	NGT	NHT	TVT	NGL	NLS	SKS	NAP	ECD	DAK	NSS		NGT	NGS
A/New South Wales/18/1999(H1N1)	NNS	NST	NVT	NCS	SVA	KES	NGT	NHT	TVT	NGL	NLS	SKS	NAP	ECD	DAK	NSS		NGT	NGS
A/New South Wales/24/1999(H1N1)	NNS	NST	NVT	NCS	SVA	KES	NGT	NHT	TVT	NGL	NLS	SKS	NAP	ECD	DAK	NSS		NGT	NGS
A/New Caledonia/20/1999(H1N1)	NNS	NST	NVT	NCS	SVA	KES	NGT	NHT	TVT	NGL	NLS	SKS	NAP	ECD	DAK	NSS		NGT	NGS
A/Taiwan/5072/1999(H1N1	NNS	NST	NVT	NCS	SVA	KES	NGT	NHT	TVT	NGL	NLS	SKS	NAP	ECD	DAK	NSS		NGT	NGS
A/Morioka/27/2002(H1N1)	NNS	NST	NVT	NCS	SVA	KES	NGT	NHT	TVT	NGL	NLS	SMS	NAP	ECD	DAK	NSS		NGT	NGS
A/Morioka/7/2005(H1N1)	NNS	NST	NVT	NCS	SVA	KES	NGT	NHT	TVT	NGL	NLS	SKS	NAP	ECD	DAK	NSS		NGT	NGS
A/Thailand/500/2007(H1N1)	NNS	NST	NVT	NCS	SVA	KES	NGT	NHT	TVT	NGL	NLS	SKS	NAP	KCD	DAK	NSS		NGT	NGS
A/Thailand/669/2008(H1N1)	NNS	NST	NVT	NCS	SVA	KES	NGT	NHT	TVT	NGL	NLS	SKS	NAP	KCD	DAK	NSS		NGT	NGS
A/Michigan/4/2003(H1N1)	NNS	NST	NVT	NCS	SVA	KES	NGT	NHT	TVT	NGL	NLI	IKS	NAP	ECD	DAK	NSS		NGT	NGS
A/Michigan/6/2003(H1N1)	NNS	NST	NVT	NCS	SVA	KES	NGT	NHT	TVT	NGL	NLS	SKS	NAP	ECD	DAK	NSS		NGT	NGS
A/Waikato/11/2005(H1N1)	NNS	NST	NVT	NCS	SVA	KES	NGT	NHT	TVT	NGL	NLS	SKS	NAP	ECD	DAK	NSS		NGT	NGS
A/Waikato/92/2001(H1N1)	NNS	NST	NVT	NCS	SVA	KES	NGT	NHT	TVT	NGL	NLS	SMS	NAP	ECD	DAK	NSS		NGT	NGS
A/New South Wales/30/2000(H1N1)	NNS	NST	NVT	NCS	SVA	KES	NGT	NHT	TVT	NGL	NLS	SMS	NAP	ECD	DAK	NSS		NGT	NGS
A/South Australia/45/2000(H1N1)	NNS	NST	NVT	NCS	SIA	KKS	NGT	NHT	TVT	NGL	NLS	SKS	NAS	ECD	DAK	NSS		NGT	NGS
A/South Australia/58/2005(H1N1)	NNS	NST	NVT	NCS	SVA	KES	NGT	NHT	TVT	NGL	NLS	SKS	NAP	ECD	DAK	NSS		NGT	NGS
A/Wellington/24/2000(H1N1)	NNS	NST	NVT	NCS	SVA	KES	NGT	NHT	TVT	NGL	NLS	SKS	NAP	ECD	DAK	NSS		NGT	NGS
A/South Australia/36/2000(H1N1)	NNS	NST	NVT	NCS	SIA	KES	NGT	NHT	TVT	NGL	NLS	SKS	NAS	ECD	DAK	NSS		NGT	NGS
A/New York/8/2006(H1N1)	NNS	NST	NVT	NCS	SVA	KES	NGT	NHT	TVT	NGL	NLS	SKS	NAP	ECD	DAK	NSS		NGT	NGS
A/Memphis/8/2001(H1N1)	NNS	NST	NVT	NCS	SVA	KES	NGT	NHT	TVT	NGL	NLS	SMS	NAP	ECD	DAK	NSS		NGT	NGS
A/Memphis/6/2003(H1N1)	NNS	NST	NVT	NCS	SVA	KES	NGT	NHT	TVT	NGL	NLS	SKS	NAP	ECD	DAK	NSS		NGT	NGS
A/Memphis/7/2001(H1N1)	NNS	NST	NVT	NCS	SVA	KES	NGT	NHT	TVT	NGL	NLS	SRS	NAP	ECD	DAK	NSS		NGT	NGS
A/Western Australia/77/2005(H1N1)	NNS	NST	NVT	NCS	SVA	KES	NGT	NHT	TVT	NGL	NLS	SKS	NAP	ECD	DAK	NSS		NGT	NGS
A/Memphis/1/2001(H1N1)	NNS	NST	NVT	NCS	SVA	KES	NGT	NHT	TVT	NGL	NLS	SKS	NAP	ECD	DAK	NSS		NGT	NGS
A/Western Australia/21/2001(H1N1)	NNS	NST	NVT	NCS	SVA	KES	NGT	NHT	TVT	NGL	NLS	SMS	NAP	ECD	DAK	NSS		NGT	NGS
A/South Australia/51/2005(H1N1)	NNS	NST	NVT	NCS	SVA	KES	NGT	NHT	TVT	NGL	NLS	SKS	NAP	ECD	DAK	NSS		NGT	NGS
A/Auckland/580/2000(H1N1)	NNS	NST	NVT	NCS	SVA	KES	NGT	NHT	TVT	NGL	NLS	SMS	NAP	ECD	DAK	NSS		NGT	NGS
A/Auckland/587/2000(H1N1)	NNS	NST	NVT	NCS	SVA	KES	NGT	NHT	TVT	NGL	NLS	SKS	NAP	ECD	DAK	NSS		NGT	NGS
A/Auckland/605/2001(H1N1)	NNS	NST	NVT	NCS	SVA	KES	NGT	NHT	TVT	NGL	NLS	SMS	NAP	ECD	DAK	NSS		NGT	NGS
A/Iowa/CEID23/2005(H1N1)	NNS	NST	NVT	KCN	NIA	TTS	NGT	YHD	DTN	GNS	NLI	SKS	DAP	KCD	NAT	NTS		NGT	NGS
A/Thailand/271/2005(H1N1)	NNS	NST	NVT	KCN	NIA	VNS	NGT	NHE	ETN	GNS	NLI	SKS	DAP	KCD	NAT	NTS		NGT	NGS
A/Thailand/CU88/2006(H1N1)	NNS	NST	NVT	NCS	SVA	KES	NGT	NHT	TAT	NGL	NLS	SKS	NAP	ECD	DAK	NSS		NGT	NGS
A/Denmark/40/2001(H1N1)	NNS	NST	NVT	NCS	SIA	KES	NGT	NHT	TVT	NGL	NLS	SKS	NAS	ECD	DAK	NSS		NGT	NGS
A/Denmark/6/2001(H1N1)	NNS	NST	NVT	NCS	SIA	KES	NGT	NHT	TVT	NGL	NLS	SKS	NAS	ECD	DAK	NSS		NGT	NGS
A/Denmark/17/2004(H1N1)	NNS	NST	NVT	NCS	SVA	KES	NGT	NHT	TVT	NGL	NLS	SKS	NAP	ECD	DAK	NSS		NGT	NGS
A/Denmark/11/2005(H1N1)	NNS	NST	NVT	NCS	SVA	KES	NGT	NHT	TVT	NGL	NLS	SKS	NAP	ECD	DAK	NSS		NGT	NGS
A/Denmark/16/2004(H1N1)	NNS	NST	NVT	NCS	SVA	KES	NGT	NHT	TVT	NGL	NLS	SKS	NAP	ECD	DAK	NSS		NGT	NGS
A/Denmark/47/2006(H1N1)	NNS	NST	NVT	NCS	SVA	KES	NGT	NHT	TVT	NGL	NLS	SKS	NAP	ECD	DAK	NSS		NGT	NGS
A/Denmark/49/2006(H1N1)	NNS	NST	NVT	NCS	SVA	KES	NGT	NHT	TVT	NGL	NLS	SKS	NAP	ECD	DAK	NSS		NGT	NGS
A/Iowa/02/2006(H1N1)	NNS	NST	NVT	NCS	SVA	KES	NGT	NHT	TVT	NGL	NLS	SKS	NAP	ECD	DAK	NSS		NGT	NGS
A/North Carolina/10/2006(H1N1)	NNS	NST	NVT	NCS	SVA	KES	NGT	NHT	TVT	NGL	NLS	SKS	NAP	ECD	DAK	NSS		NGT	NGS
A/New Mexico/04/2007(H1N1)	NNS	NST	NVT	NCS	SVA	KES	NGT	NHT	TVT	NGL	NLS	SKS	NAP	ECD	DAK	NSS		NGT	NGS
A/Nebraska/01/2007(H1N1)	NNS	NST	NVT	NCS	SVA	KES	NGT	NHT	TVT	NGL	NLS	SKS	NAP	ECD	DAK	NSS		NGT	NGS
A/Massachusetts/01/2007(H1N1)	NNS	NST	NVT	NCS	SVA	KES	NGT	NHT	TVT	NGL	NLS	SKS	NAP	ECD	DAK	NSS		NGT	NGS
A/Minnesota/02/2007(H1N1)	NNS	NST	NVT	NCS	SVA	KES	NGT	NHT	TVT	NGL	NLS	SKS	NAP	ECD	DAK	NSS		NGT	NGS
A/California/09/2006(H1N1)	NNS	NST	NVT	NCS	SVA	KES	NGT	NHT	TVT	NGL	NLX	XKS	NAP	ECD	DAK	NSS		NGT	NGS
A/New York/08/2007(H1N1)	NNS	NST	NVT	NCS	SVA	KES	NGT	NHT	TVT	NGL	XLS	SKS	NAP	ECD	DAK	NSS		NGT	NGS
A/Iowa/01/2009(H1N1)	NNS	NST	NVT	NCS	SVA	KES	NGT	NHT	TVT	NGL	NLS	SKS	NAP	ECD	DAK	NSS		NGT	NGS
A/Wisconsin/14/2009(H1N1)	NNS	NST	NVT	NCS	SVA	KES	NGT	KHT	TVT	NGL	NLS	SKS	NAP	ECD	DAK	NSS		NGT	NGS
A/Thailand/CU-B267/2009(H1N1)	NNS	NST	NVT	NCS	SVA	KES	NGT	NHT	TVT	NGL	NLS	SKS	NAP	ECD	DAK	NSS		NGT	NGS
A/New York/343/2001(H1N1)	NNS	NST	NVT	NCS	SVA	KES	NGT	NHT	TVT	NGL	NLS	SMS	NAP	ECD	DAK	NSS		NGT	NGS
A/New York/342/2001(H1N1)	NNS	NST	NVT	NCS	SVA	KES	NGT	NHT	TVT	NGL	NLS	SMS	NAP	ECD	DAK	NSS		NGT	NGS
A/New York/223/2003(H1N1)	NNS	NST	NVT	NCS	SVA	KES	NGT	NHT	TVT	NGL	NLS	SKS	NAP	ECD	DAK	NSS		NGT	NGS
A/New York/292/2003(H1N1)	NNS	NST	NVT	NCS	SVA	KES	NGT	NHT	TVT	NGL	NLS	SKS	NAP	ECD	DAK	NSS		NGT	NGS
A/New York/443/2001(H1N1)	NNS	NST	NVT	NCS	SVA	KES	NGT	NHT	TVT	NGL	NLS	SKS	NAP	ECD	DAK	NSS		NGT	NGS
A/New York/496/2003(H1N1)	NNS	NST	NVT	NCS	SVA	KES	NGT	NHT	TVT	NGL	NLS	SKS	NAP	ECD	DAK	NSS		NGT	NGS
A/New York/445/2001(H1N1)	NNS	NST	NVT	NCS	SVA	KES	NGT	NHT	TVT	NGL	NLS	SMS	NAP	ECD	DAK	NSS		NGT	NGS
A/New York/303/2001(H1N1)	NNS	NST	NVT	NCS	SVA	KES	NGT	NHT	TVT	NGL	NLS	SMS	NAP	ECD	DAK	NSS		NGT	NGS
A/New York/494/2002(H1N1)	NNS	NST	NVT	NCS	SVA	KES	NGT	NHT	TVT	NGL	NLS	SKS	NAP	ECD	DAK	NSS		NGT	NGS
A/New York/344/2001(H1N1)	NNS	NST	NVT	NCS	SVA	KES	NGT	NHT	TVT	NGL	NLS	SMS	NAP	ECD	DAK	NSS		NGT	NGS
A/New York/488/2003(H1N1)	NNS	NST	NVT	NCS	SVA	KES	NGT	NHT	TVT	NGL	NLS	SKS	NAP	ECD	DAK	NSS		NGT	NGS
A/Canterbury/106/2004(H1N1)	NNS	NST	NVT	NCS	SVA	KES	NGT	NHT	TVT	NGL	NLS	SKS	NAP	ECD	DAK	NSS		NGT	NGS
A/Norway/166/2008(H1N1)	NNS	NST	NVT	NCS	SVA	KES	NGT	NHT	TVT	NGL	NLS	SKS	NAP	ECD	DAK	NSS		NGT	NGS
A/Norway/167/2008(H1N1)	NNS	NST	NVT	NCS	SVA	KES	NGT	NHT	TVT	NGL	NLS	SKS	NAP	ECD	DAK	NSS		NGT	NGS
A/Norway/1701/2007(H1N1)	NNS	NST	NVT	NCS	SVA	KES	NGT	NHT	TVT	NGL	NLS	SKS	NAP	ECD	DAK	NSS		NGT	NGS
A/Norway/171/2008(H1N1)	NNS	NST	NVT	NCS	SVA	KES	NGT	NHT	TVT	NGL	NLS	SKS	NAP	ECD	DAK	NSS		NGT	NGS
A/Norway/256/2008(H1N1)	NNS	NST	NVT	NCS	SVA	KES	NGT	NHT	TVT	NGL	NLS	SKS	NAP	ECD	DAK	NSS		NGT	NGS
A/Norway/50/2008(H1N1))	NNS	NST	NVT	NCS	SVA	KES	NGT	NHT	TVT	NGL	NLS	SKS	NAP	ECD	DAK	NSS		NGT	NGS
A/Texas/UR06-0422/2007(H1N1)	NNS	NST	NVT	NCS	SVA	KES	NGT	NHT	TVT	NGL	NLS	SES	NAP	ECD	DAK	NSS		NGT	NGS
A/Florida/UR06-0265/2007(H1N1)	NNS	NST	NVT	NCS	SVA	KES	NGT	NHT	TVT	NGL	NLS	SKS	NAP	ECD	DAK	NSS		NGT	NGS
A/Kentucky/UR07-0061/2008(H1N1)	NNS	NST	NVT	NCS	SVA	KES	NGT	NHT	TVT	NGL	NLS	SKS	NAP	ECD	DAK	NSS		NGT	NGS
A/Managua/5214.01/2008(H1N1)	NNS	NST	NVT	NCS	SVA	KES	NGT	NHT	TVT	NGL	NLS	SKS	NAP	ECD	DAK	NSS		NGT	NGS
A/Managua/156.01/2008(H1N1)	NNS	NST	NVT	NCS	SVA	KES	NGT	NHT	TVT	NGL	NLS	SKS	NAP	ECD	DAK	NSS		NGT	NGS
A/Brisbane/59/2007(H1N1)	NNS	NST	NVT	NCS	SVA	KES	NGT	NHT	TVT	NGL	NLS	SKS	NAP	ECD	DAK	NSS		NGT	NGS
A/Guangzhou/506/2006(H1N1)	NNS	NST	NVT	NCS	SVA	KES	NGT	NHT	TVT	NGL	NLS	SKS	NAP	ECD	DAK	NSS		NGT	NGS
A/Guangzhou/1684/2006(H1N1)	NNS	NST	NVT	NCS	SVA	KES	NGT	NHT	TVT	NGL	NLS	SKS	NAP	ECD	DAK	NSS		NGT	NGS
A/Guangzhou/657/2006(H1N1)	NNS	NST	NVT	NCS	SVA	KES	NGT	NHT	TVT	NGL	NLS	SKS	NAP	ECD	DAK	NSS		NGT	NGS
A/Ohio/04/2006(H1N1)	NNS	NST	NVT	NCS	SVA	KES	NGT	NHT	TVT	NGL	NLS	SKS	NAP	ECD	DAK	NSS		NGT	NGS
A/Hawaii/16/2007(H1N1)	NNS	NST	NVT	NCS	SVA	KES	NGT	NHT	TVT	NGL	SLS	SKS	NAP	ECD	DAK	NSS		NGT	NGS
A/Hawaii/17/2007(H1N1)	NNS	NST	NVT	NCS	SVA	KES	NGT	NHT	TVT	NGL	NLS	SKS	NAP	ECD	DAK	NSS		NGT	NGS
A/Hawaii/19/2007(H1N1)	NNS	NST	NVT	NCS	SVA	KES	NGT	NHT	TVT	NGL	NLS	SKS	NAP	ECD	DAK	NSS		NGT	NGS
A/Hawaii/18/2007(H1N1)	NNS	NST	NVT	NCS	SVA	KES	NGT	NHT	TVT	NGL	NLS	SKS	NAP	ECD	DAK	NSS		NGT	NGS
A/Texas/41/2007(H1N1)	NNS	NST	NVT	NCS	SVA	KES	NGT	NHT	TVT	NGL	NLS	SKS	NAP	ECD	DAK	NSS		NGT	NGS
A/Washington/27/2007(H1N1)	NNS	NST	NVT	NCS	SVA	KES	NGT	NHT	TVT	NGL	NLS	SKS	NAP	ECD	DAK	NSS		NGT	NGS
A/Pennsylvania/10/2007(H1N1)	NNS	NST	NVT	NCS	SVA	KES	NGT	NHT	TVT	NGL	NLS	SKS	NAP	ECD	DAK	NSS		NGT	NGS
A/Hawaii/28/2007(H1N1)	NNS	NST	NVT	NCS	SVA	KES	NGT	NHT	TVT	NGL	NLS	SKS	NAP	ECD	DAK	NSS		NGT	NGS
A/California/28/2007(H1N1)	NNS	NST	NVT	NCS	SVA	KES	NGT	NHT	TVT	NGL	NLS	SKS	NAP	ECD	DAK	NSS		NGT	NGS
A/Georgia/03/2007(H1N1)	NNS	NST	NVT	NCS	SVA	KES	NGT	NHT	TVT	NGL	NLS	SKS	NAP	ECD	DAK	NSS		NGT	NGS
A/Iowa/04/2007(H1N1)	NNS	NST	NVT	NCS	SVA	KES	NGT	NHT	TVT	NGL	NLS	SKS	NAP	ECD	DAK	NSS		NGT	NGS
A/Colorado/27/2007(H1N1)	NNS	NST	NVT	NCS	SVA	KES	NGT	NHT	TVT	NGL	NLS	SKS	NAP	ECD	DAK	NSS		NGT	NGS
A/Texas/74/2007(H1N1)	NNS	NST	NVT	NCS	SVA	KES	NGT	NHT	TVT	NGL	NLS	SKS	NAP	ECD	DAK	NSS		NGT	NGS
A/South Dakota/06/2007(H1N1)	NNS	NST	NVT	NCS	SVA	KES	NGT	NHT	TVT	NGL	NLS	SKS	NAP	ECD	DAK	NSS		NGT	NGS
A/California/39/2007(H1N1)	NNS	NST	NVT	NCS	SVA	KES	NGT	NHT	TVT	NGL	NLS	SKS	NAP	ECD	DAK	NSS		NGT	NGS
A/Florida/12/2007(H1N1)	NNS	NST	NVT	NCS	SVA	KES	NGT	NHT	TVT	NGL	NLS	SKS	NAP	ECD	DAK	NSS		NGT	NGS
A/Arizona/15/2007(H1N1)	NNS	NST	NVT	NCS	SVA	KES	NGT	NHT	TVT	NGL	NLS	SKS	NAP	ECD	DAK	NSS		NGT	NGS
A/Pennsylvania/05/2008(H1N1)	NNS	NST	NVT	NCS	SVA	KES	NGT	NHT	TVT	NGL	NLS	SKS	NAP	ECD	DAK	NSS		NGT	NGS
A/Arizona/04/2007(H1N1)	NNS	NST	NVT	NCS	SVA	KES	NGT	NHT	TVT	NGL	NLS	SKS	NAP	ECD	DAK	NSS		NGT	NGS
A/New Jersey/03/2008(H1N1)	NNS	NST	NVT	NCS	SVA	KES	NGT	NHT	TVT	NGL	NLS	SKS	NAP	ECD	DAK	NSS		NGT	NGS
A/New Mexico/07/2007(H1N1)	NNS	NST	NVT	NCS	SVA	KES	NGT	NHT	TVT	NGL	NLS	SKS	NAP	ECD	DAK	NSS		NGT	NGS
A/Naypyitaw/M783/2008(H1N1)	NNS	NST	NVT	NCS	SVA	KES	NGT	NHT	TVT	NGL	NLS	SKS	NAP	ECD	DAK	NSS		NGT	NGS
A/Saskatchewan/5351/2009(H1N1)	NNS	NST	NVT	NCS	SVA	KES	NGT	NHT	TVT	NGL	NLS	SKS	NAP	ECD	DAK	NSS		NGT	NGS
A/Vermont/03/2008(H1N1)	NNS	NST	NVT	NCS	SVA	KES	NGT	NHT	TVT	NGL	NLS	SKS	NAP	ECD	DAK	NSS		NGT	NGS
A/Florida/19/2008(H1N1)	NNS	NST	NVT	NCS	SVA	KES	NGT	NHT	TVT	NGL	NLS	SKS	NAP	ECD	DAK	NSS		NGT	NGS
A/New Jersey/32/2008(H1N1)	NNS	NST	NVT	NCS	SVA	KES	NGT	NHT	TVT	NGL	NLS	SKS	NAP	ECD	DAK	NSS		NGT	NGS
A/Minnesota/34/2008(H1N1)	NNS	NST	NVT	NCS	SVA	KES	NGT	NHT	TVT	NGL	NLS	SKS	NAP	ECD	DAK	NSS		NGT	NGS
A/New Jersey/06/2008(H1N1)	NNS	NST	NVT	NCS	SVA	KES	NGT	NHT	TVT	NGL	NLS	SKS	NAP	ECD	DAK	NSS		NGT	NGS
A/New Jersey/16/2008(H1N1)	NNS	NST	NVT	NCS	SVA	KES	NGT	NHT	TVT	NGL	NLS	SKS	NAP	ECD	DAK	NSS		NGT	NGS
A/California/11/2008(H1N1)	NNS	NST	NVT	NCS	SVA	KES	NGT	NHT	TVT	NGL	NLS	SKS	NAP	ECD	DAK	NSS		NGT	NGS
A/Texas/36/2008(H1N1)	NNS	NST	NVT	NCS	SVA	KES	NGT	NHT	TVT	NGL	NLS	SKS	NAP	ECD	DAK	NSS		NGT	NGS
A/Texas/35/2008(H1N1)	NNS	NST	NVT	NCS	SVA	KES	NGT	NHT	TVT	NGL	NLS	SKS	NAP	ECD	DAK	NSS		NGT	NGS
A/Colorado/08/2009(H1N1)	NNS	NST	NVT	NCS	SVA	KES	NGT	NHT	TVT	NGL	NLS	SKS	NAP	ECD	DAK	NSS		NGT	NGS
A/New York/02/2009(H1N1)	NNS	NST	NVT	NCS	SVA	KES	NGT	NHT	TVT	NGL	NLS	SKS	NAP	ECD	DAK	NSS		NGT	NGS
A/New York/62/2009(H1N1)	NNS	NST	NVT	NCS	SVA	KES	NGT	NHT	TVT	NGL	NLS	SKS	NAP	ECD	DAK	NSS		NGT	NGS
A/West Virginia/02/2009(H1N1)	NNS	NST	NVT	NCS	SVA	KES	NGT	NHT	TVT	NGL	NLS	SKS	NAP	ECD	DAK	NSS		NGT	NGS
A/North Carolina/02/2009(H1N1)	NNS	NST	NVT	NCS	SVA	KES	NGT	NHT	TVT	NGL	NLS	SKS	NAP	ECD	DAK	NSS		NGT	NGS
A/Kansas/01/2009(H1N1)	NNS	NST	NVT	NCS	SVA	KES	NGT	NHT	TVT	NGL	NLS	SKS	NAP	ECD	DAK	NSS		NGT	NGS
A/New York/01/2009(H1N1)	NNS	NST	NVT	NCS	SVA	KES	NGT	NHT	TVT	NGL	NLS	SKS	NAP	ECD	DAK	NSS		NGT	NGS
A/California/03/2009(H1N1)	NNS	NST	NVT	NCS	SVA	KES	NGT	XHT	TVT	NGL	NLS	SKS	NAP	ECD	DAK	NSS		NGT	NGS
A/Virginia/03/2009(H1N1)	NNS	NST	NVT	NCS	SVA	KES	NGT	NHT	TVT	NGL	NLS	SKS	NAP	ECD	DAK	NSS		NGT	NGS
A/Kentucky/08/2009(H1N1)	NNS	NST	NVT	NCS	SVA	KES	NGT	NHT	TVT	NGL	NLS	SKS	NAP	ECD	DAK	NSS		NGT	NGS
A/Ohio/04/2009(H1N1)	NNS	NST	NVT	NCS	SVA	KES	NGT	NHT	TVT	NGL	NLS	SKS	NAP	ECD	DAK	NSS		NGT	NGS
A/Washington/03/2009(H1N1)	NNS	NST	NVT	NCS	SVA	KES	NGT	NHT	TVT	NGL	NLS	SKS	NAP	ECD	DAK	NSS		NGT	NGS
A/Maryland/03/2009(H1N1)	NNS	NST	NVT	NCS	SVA	KES	NGT	NHT	TVT	NGL	NLS	SKS	NAP	ECD	DAK	NSS		NGT	NGS
A/Montana/01/2009(H1N1)	NNS	NST	NVT	NCS	SVA	KES	NGT	NHT	TVT	NGL	NLS	SKS	NAP	ECD	DAK	NSS		NGT	NGS
A/New York/63/2009(H1N1)	NNS	NST	NVT	NCS	SVA	KES	NGT	NHT	TVT	NGL	KLS	SKS	NAP	ECD	DAK	NSS		NGT	NGS
A/Wisconsin/06/2009(H1N1)	NNS	NST	NVT	NCS	SVA	KES	NGT	NHT	TVT	NGL	NLS	SKS	NAP	ECD	DAK	NSS		NGT	NGS
A/Arizona/10/2009(H1N1)	NNS	NST	NVT	NCS	SVA	KES	NGT	NHT	TVT	NGL	NLS	SKS	NAP	ECD	DAK	NSS		NGT	NGS
A/Nevada/02/2009(H1N1)	NNS	NST	NVT	NCS	SVA	KES	NGT	NHT	TVT	NGL	NLS	SKS	NAP	ECD	DAK	NSS		NGT	NGS
A/Arizona/10/2009(H1N1)	NNS	NST	NVT	NCS	SVA	KES	NGT	NHT	TVT	NGL	NLS	SKS	NAP	ECD	DAK	NSS		NGT	NGS
A/Indiana/01/2009(H1N1)	NNS	NST	NVT	NCS	SVA	KES	NGT	NHT	TVT	NGL	NLS	SKS	NAP	ECD	DAK	NSS		NGT	NGS
A/Pennsylvania/11/2009(H1N1)	NNS	NST	NVT	NCS	SVA	KES	NGT	NHT	TVT	NGL	NLS	SKS	NAP	ECD	DAK	NSS		NGT	NGS
A/Florida/02/2009(H1N1)	NNS	NST	NVT	NCS	SVA	KES	NGT	NHT	TVT	NGL	NLS	SKS	NAP	ECD	DAK	NSS		NGT	NGS
A/Hawaii/17/2009(H1N1)	NNS	NST	NVT	NCS	SVA	KES	NGT	NHT	TVT	NGL	NLS	SKS	NAP	ECD	DAK	NSS		NGT	NGS
A/Tennessee/02/2009(H1N1)	NNS	NST	NVT	NCS	SVA	KES	NGT	NHT	TVT	NGL	NLS	SKS	NAP	ECD	DAK	NSS		NGT	NGS
A/Pennsylvania/01/2009(H1N1)	NNS	NST	NVT	NCS	SVA	KES	NGT	NHT	TVT	NGL	NLS	SKS	NAP	ECD	DAK	NSS		NGT	NGS
A/Wisconsin/13/2009(H1N1)	NNS	NST	NVT	NCS	SVA	KES	NGT	NHT	TVT	NGL	NLS	SKS	NAP	ECD	DAK	NSS		NGT	NGS
A/Ohio/03/2009(H1N1)	NNS	NST	NVT	NCS	SVA	KES	NGT	NHT	TVT	NGL	NLS	SKS	NAP	ECD	DAK	NSS		NGT	NGS
A/Indiana/08/2009(H1N1)	NNS	NST	NVT	NCS	SVA	KES	NGT	NHT	TVT	NGL	NLS	SKS	NAP	ECD	DAK	NSS		NGT	NGS
A/Montana/02/2009(H1N1)	NNS	NST	NVT	NCS	SVA	KES	NGT	NHT	TVT	NGL	NLS	SKS	NAP	ECD	DAK	NSS		NGT	NGS
A/Oregon/01/2009(H1N1)	NNS	NST	NVT	NCS	SVA	KES	NGT	NHT	TVT	NGL	NLS	SKS	NAP	ECD	DAK	NSS		NGT	NGS
A/Delaware/01/2009(H1N1)	NNS	NST	NVT	NCS	SVA	KES	NGT	NHT	TVT	NGL	XLS	SKS	NAP	ECD	DAK	NSS		NGT	NGS
A/New York/483/2003(H1N1)	NNS	NST	NVT	NCS	SVA	KES	NGT	NHT	TVT	NGL	NLS	SKS	NAP	ECD	DAK	NSS		NGT	NGS
A/South Canterbury/50/2000(H1N1)	NNS	NST	NVT	NCS	SVA	KES	NGT	NHT	TVT	NGL	NLS	SKS	NAP	ECD	DAK	NSS		NGT	NGS
A/Canterbury/36/2000(H1N1)	NNS	NST	NVT	NCS	SVA	KES	NGT	NHT	TVT	NGL	NLS	SKS	NAP	ECD	DAK	NSS		NGT	NGS
A/Canterbury/65/2000(H1N1)	NNS	NST	NVT	NCS	SVA	KES	NGT	NHT	TVT	NGL	NLS	SKS	NAP	ECD	DAK	NSS		NGT	NGS
A/Canterbury/7/2000(H1N1)	NNS	NST	NVT	NCS	SVA	KES	NGT	NHT	TVT	NGL	NLS	SKS	NAP	ECD	DAK	NSS		NGT	NGS
A/Canterbury/78/2000(H1N1)	NNS	NST	NVT	NCS	SVA	KES	NGT	NHT	TVT	NGL	NLS	SKS	NAP	ECD	DAK	NSS		NGT	NGS
A/Canterbury/41/2000(H1N1)	NNS	NST	NVT	NCS	SVA	KES	NGT	NHT	TVT	NGL	NLS	SKS	NAP	ECD	DAK	NSS		NGT	NGS
A/Canterbury/9/2000(H1N1)	NNS	NST	NVT	NCS	SVA	KES	NGT	NHT	TVT	NGL	NLS	SKS	NAP	ECD	DAK	NSS		NGT	NGS
A/Canterbury/41/2001(H1N1)	NNS	NST	NVT	NCS	SVA	KES	NGT	NHT	TVT	NGL	NLS	SMS	NAP	ECD	DAK	NSS		NGT	NGS
A/Canterbury/27/2000(H1N1)	NNS	NST	NVT	NCS	SVA	KES	NGT	NHT	TVT	NGL	NLS	SMS	NAP	ECD	DAK	NSS		NGT	NGS
A/Canterbury/58/2000(H1N1)	NNS	NST	NVT	NCS	SVA	KES	NGT	NHT	TVT	NGL	NLS	SKS	NAP	ECD	DAK	NSS		NGT	NGS
A/Canterbury/21/2001(H1N1)	NNS	NST	NVT	NCS	SVA	KES	NGT	NHT	TVT	NGL	NLS	SMS	NAP	ECD	DAK	NSS		NGT	NGS
A/Canterbury/23/2001(H1N1)	NNS	NST	NVT	NCS	SVA	KES	NGT	NHT	TVT	NGL	NLS	SMS	NAP	ECD	DAK	NSS		NGT	NGS
A/Canterbury/27/2001(H1N1)	NNS	NST	NVT	NCS	SVA	KES	NGT	NHT	TVT	NGL	NLS	SMS	NAP	ECD	DAK	NSS		NGT	NGS
A/Canterbury/34/2001(H1N1)	NNS	NST	NVT	NCS	SVA	KES	NGT	NHT	TVT	NGL	NLS	SMS	NAP	ECD	DAK	NSS		NGT	NGS
A/Canterbury/47/2001(H1N1)	NNS	NST	NVT	NCS	SVA	KES	NGT	NHT	TVT	NGL	NLS	SMS	NAP	ECD	DAK	NSS		NGT	NGS
A/Canterbury/64/2001(H1N1)	NNS	NST	NVT	NCS	SVA	KES	NGT	NHT	TVT	NGL	NLS	SMS	NAP	ECD	DAK	NSS		NGT	NGS
A/Canterbury/126/2001(H1N1)	NNS	NST	NVT	NCS	SVA	KES	NGT	NHT	TVT	NGL	NLS	SMS	NAP	ECD	DAK	NSS		NGT	NGS
A/Canterbury/155/2001(H1N1)	NNS	NST	NVT	NCS	SVA	KES	NGT	NHT	TVT	NGL	NLS	SMS	NAP	ECD	DAK	NSS		NGT	NGS
A/South Canterbury/159/2001(H1N1)	NNS	NST	NVT	NCS	SVA	KES	NGT	NHT	TVT	NGL	NLS	SMS	NAP	ECD	DAK	NSS		NGT	NGS
A/Canterbury/51/2001(H1N1)	NNS	NST	NVT	NCS	SVA	KES	NGT	NHT	TVT	NGL	NLS	SMS	NAP	ECD	DAK	NSS		NGT	NGS
A/Canterbury/65/2001(H1N1)	NNS	NST	NVT	NCS	SVA	KES	NGT	NHT	TVT	NGL	NLS	SMS	NAP	ECD	DAK	NSS		NGT	NGS
A/Canterbury/68/2001(H1N1)	NNS	NST	NVT	NCS	SVA	KES	NGT	NHT	TVT	NGL	NLS	SMS	NAP	ECD	DAK	NSS		NGT	NGS
A/Canterbury/70/2001(H1N1)	NNS	NST	NVT	NCS	SVA	KES	NGT	NHT	TVT	NGL	NLS	SMS	NAP	ECD	DAK	NSS		NGT	NGS
A/Canterbury/71/2001(H1N1)	NNS	NST	NVT	NCS	SVA	KES	NGT	NHT	TVT	NGL	NLS	SMS	NAP	ECD	DAK	NSS		NGT	NGS
A/Canterbury/106/2001(H1N1)	NNS	NST	NVT	NCS	SVA	KES	NGT	NHT	TVT	NGL	NLS	SMS	NAP	ECD	DAK	NSS		NGT	NGS
A/Canterbury/152/2001(H1N1)	NNS	NST	NVT	NCS	SVA	KES	NGT	NHT	TVT	NGL	NLS	SMS	NAP	ECD	DAK	NSS		NGT	NGS
A/Wellington/1/2001(H1N1)	NNS	NST	NVT	NCS	SVA	KES	NGT	NHT	TVT	NGL	NLS	SKS	NAP	ECD	DAK	NSS		NGT	NGS
A/Waikato/4/2001(H1N1)	NNS	NST	NVT	NCS	SVA	KES	NGT	NHT	TVT	NGL	NLS	SMS	NAP	ECD	DAK	NSS		NGT	NGS
A/Waikato/51/2001(H1N1)	NNS	NST	NVT	NCS	SVA	KES	NGT	NHT	TVT	NGL	NLS	SMS	NAP	ECD	DAK	NSS		NGT	NGS
A/Waikato/42/2001(H1N1)	NNS	NST	NVT	NCS	SVA	KES	NGT	NHT	TVT	NGL	NLS	SMS	NAP	ECD	DAK	NSS		NGT	NGS
A/Dunedin/2/2000(H1N1)	NNS	NST	NVT	NCS	SVA	KES	NGT	NHT	TVT	NGL	NLS	SKS	NAP	ECD	DAK	NSS		NGT	NGS
A/Wellington/16/2000(H1N1)	NNS	NST	NVT	NCS	SVA	KES	NGT	NHT	TVT	NGL	NLS	SKS	NAP	ECD	DAK	NSS		NGT	NGS
A/Wellington/10/2005(H1N1)	NNS	NST	NVT	NCS	SVA	KES	NGT	NHT	TVT	NGL	NLS	SKS	NAP	ECD	DAK	NSS		NGT	NGS
A/Wellington/13/2005(H1N1)	NNS	NST	NVT	NCS	SVA	KES	NGT	NHT	TVT	NGL	NLS	SKS	NAP	ECD	DAK	NSS		NGT	NGS
A/Waikato/14/2005(H1N1)	NNS	NST	NVT	NCS	SVA	KES	NGT	NHT	TVT	NGL	NLS	SKS	NAP	ECD	DAK	NSS		NGT	NGS
A/Taiwan/70013/2008(H1N1)	NNS	NST	NVT	NCS	SVA	KES	NGT	NHT	TVT	NGL	NLS	SKS	NAP	ECD	DAK	NSS		NGT	NGS
A/Managua/4924.01/2008(H1N1)	NNS	NST	NVT	NCS	SVA	KES	NGT	NHT	TVT	NGL	NLS	SKS	NAP	ECD	DAK	NSS		NGT	NGS
A/Managua/2512.01/2008(H1N1)	NNS	NST	NVT	NCS	SVA	KES	NGT	NHT	TVT	NGL	NLS	SKS	NAP	ECD	DAK	NSS		NGT	NGS
(A/Niigata/07F125/2008(H1N1)	NNS	NST	NVT	NCS	SVA	KES	NGT	NHT	TVT	NGL	NLS	SKS	NAP	ECD	DAK	NSS		NGT	NGS
A/Gunma/07G002/2008(H1N1)	NNS	NST	NVT	NCS	SVA	KES	NGT	NHT	TVT	NGL	NLS	SKS	NAP	ECD	DAK	NSS		NGT	NGS
A/Kyoto/07K303/2008(H1N1)	NNS	NST	NVT	NCS	SVA	KES	NGT	NHT	TVT	NGL	NLR	RKS	NAP	ECD	DAK	NSS		NGT	NGS
A/Niigata/08F031/2009(H1N1)	NNS	NST	NVT	NCS	SVA	KES	NGT	NHT	TVT	NGL	NLS	SKS	NAP	ECD	DAK	NSS		NGT	NGS
A/Niigata/08F188/2009(H1N1)	NNS	NST	NVT	NCS	SVA	KES	NGT	NHT	TVT	NGL	NLS	SKS	NAP	ECD	DAK	NSS		NGT	NGS
A/Nagasaki/08N006/2009(H1N1)	NNS	NST	NVT	NCS	SVA	KES	NGT	NHT	TVT	NGL	NLS	SKS	NAP	ECD	DAK	NSS		NGT	NGS
A/Managua/5751.01/2008(H1N1)	NNS	NST	NVT	NCS	SVA	KES	NGT	NHT	TVT	NGL	NLS	SKS	NVP	ECD	DAK	NSS		NGT	NGS
A/Managua/954.02/2008(H1N1)	NNS	NST	NVT	NCS	SVA	KES	NGT	NHT	TVT	NGL	NLS	SKS	NAP	ECD	DAK	NSS		NGT	NGS
A/Boston/49/2008(H1N1)	NNS	NST	NVT	NCS	SVA	KES	NGT	NHT	TVT	NGL	NLS	SKS	NAP	ECD	DAK	NSS		NGT	NGS
A/Managua/4359.01/2008(H1N1)	NNS	NST	NVT	NCS	SVA	KES	NGT	NHT	TVT	NGL	NLS	SKS	NAP	ECD	DAK	NSS		NGT	NGS
A/Suita/1/1989/(R)(H1N1)	NNS	NST	NVT	NCS	SIA	KES	NGT	NHT	TVT	NGL	NLS	SKS	NAS	ECD	DAK	NSS		NGT	NGS
A/Hawaii/46/2008(H1N1)	NNS	NST	NVT	NCS	SVA	KES	NGT	NHT	TVT	NGL	NLS	SKS	NAP	ECD	DAK	NSS		NGT	NGS
A/Hawaii/20/2008(H1N1)	NNS	NST	NVT	NCS	SVA	KES	NGT	NHT	TVT	NGL	NLS	SKS	NAP	ECD	DAK	NSS		NGT	NGS
A/Idaho/23/2008(H1N1)	NNS	NST	NVT	NCS	SVA	KES	NGT	NHT	TVT	NGL	NLS	SKS	NAP	ECD	DAK	NSS		NGT	NGS
A/Maryland/04/2008(H1N1)	NNS	NST	NVT	NCS	SVA	KES	NGT	NHT	TVT	NGL	NLS	SKS	NAP	ECD	DAK	NSS		NGT	NGS
A/Texas/27/2008(H1N1)	NNS	NST	NVT	NCS	SVA	KES	NGT	NHT	TVT	NGL	NLS	SKS	NAP	ECD	DAK	NSS		NGT	NGS
A/Arizona/13/2008(H1N1)	NNS	NST	NVT	NCS	SVA	KES	NGT	NHT	TVT	NGL	NLS	SKS	NAP	ECD	DAK	NSS		NGT	NGS
A/Florida/18/2008(H1N1)	NNS	NST	NVT	NCS	SVA	KES	NGT	XHT	TVT	NGL	NLS	SKS	NAP	ECD	DAK	NSS		NGT	NGS
A/Michigan/05/2008(H1N1)	NNS	NST	NVT	NCS	SVA	KES	NGT	NHT	TVT	KGL	NLS	SKS	NAP	ECD	DAK	NSS		NGT	NGS
A/Minnesota/27/2008(H1N1)	NNS	NST	NVT	NCS	SVA	KES	NGT	NHT	TVT	NGL	NLS	SKS	NAP	ECD	DAK	NSS		NGT	NGS
A/Pennsylvania/08/2008(H1N1)	NNS	NST	NVT	NCS	SVA	KES	NGT	NHT	TVT	NGL	NLS	SKS	NAP	ECD	DAK	NSS		NGT	NGS
A/Illinois/15/2008(H1N1)	NNS	NST	NVT	NCS	SVA	KES	NGT	NHT	TVT	NGL	NLS	SKS	NAP	ECD	DAK	NSS		NGT	NGS
A/New Jersey/23/2008(H1N1)	NNS	NST	NVT	NCS	SVA	KES	NGT	NHT	TVT	NGL	NLS	SKS	NAP	ECD	DAK	NSS		NGT	NGS
A/Hawaii/21/2008(H1N1)	NNS	NST	NVT	NCS	SVA	KES	NGT	NHT	TVT	NGL	NLS	SKS	NAP	ECD	DAK	NSS		NGT	NGS
A/Johannesburg/37/2008(H1N1)	NNS	NST	NVT	NCS	SVA	KES	NGT	NHT	TVT	KGL	NLS	SKS	NAP	ECD	DAK	NSS		NGT	NGS
A/Sydney/7/2008(H1N1)	NNS	NST	NVT	NCS	SVA	KES	NGT	SHT	TVT	NGL	NLS	SKS	NAP	ECD	DAK	NSS		NGT	NGS
A/Cambodia/21/2007(H1N1)	NNS	NST	NVT	NCS	SVA	KES	NGT	NHT	TVT	NGL	NLS	SKS	NAP	ECD	DAK	NSS		NGT	NGS
A/Iowa/01/2006(H1N1)	NNS	NST	NVT	KCN	NIA	ASS	NGT	NHD	DTN	GNS	KLS	SKS	DAP	ECD	NTT	NTS		NGT	NGS
A/Ohio/01/2007(H1N1)	NNS	NST	NVT	KCN	NIA	ASS	NGT	NHD	DTN	GNS	KIN	NKS	DTS	ECD	DTT	NTS		NGT	NGS
A/Azarbayejan-Sharghi/179/2006(H1N1)	NNS	NST	NVT	NCS	SVA	KES	NGT	NHT	TVT	NGL	NLS	SKS	NAP	ECD	DAK	NSS		NGT	NGS
A/Azarbayejan_Sharghi/150/2006(H1N1)	NNS	NST	NVT	NCS	SVA	KES	NGT	KHT	TVT	NGL	NLS	SKS	NAP	ECD	DAK	NSS		NGT	NGS
A/Esfahan/708/2008(H1N1)	NNS	NST	NVT	NCS	SVA	KES	NGT	NHT	TVT	NGL	NLS	SKS	NAP	ECD	DAK	NSS		NGT	NGS
A/Hamedan/7/2005(H1N1)	NNS	NST	NVT	NCS	SVA	KES	NGT	KHT	TVT	NGL	NLS	SKS	NAP	ECD	DAK	NSS		NGT	NGS
A/Khorasan/527/2008(H1N1)	NNS	NST	NVT	NCS	SVA	KES	NGT	NHT	TVT	NGL	NLS	SKS	NAP	ECD	DAK	NSS		NGT	NGS
A/Khozestan/380/2006(H1N1)	NNS	NST	NVT	NCS	SVA	KES	NGT	NHT	TVT	NGL	NLS	SKS	NAP	ECD	DAK	NSS		NGT	NGS
A/Tehran/29/2005(H1N1)	NNS	NST	NVT	NCS	SVA	KES	NGT	NHT	TVT	NGL	NLS	SKS	NAP	ECD	DAK	NSS		NGT	NGS
A/Tehran/171/2006(H1N1)	NNS	NST	NVT	NCS	SVA	KES	NGT	NHT	TVT	NGL	NLS	SKS	NAP	ECD	DAK	NSS		NGT	NGS
A/Tehran/371/2006(H1N1)	NNS	NST	NVT	NCS	SVA	KES	NGT	NHT	TVT	NGL	NLS	SKS	NAP	ECD	DAK	NSS		NGT	NGS
A/Yazd/144/2006(H1N1)	NNS	NST	NVT	NCS	SVA	KES	NGT	NHT	TVT	NGL	NLS	SKS	NAP	ECD	DAK	NSS		NGT	NGS
A/Texas/UR06-0012/2006(H1N1)	NNS	NST	NVT	NCS	SVA	KES	NGT	NHT	TVT	NGL	NLS	SRS	NAP	ECD	DAK	NSS		NGT	NGS
A/Michigan/UR06-0015/2006(H1N1)	NNS	NST	NVT	NCS	SVA	KES	NGT	NHT	TVT	NGL	NLS	SKS	NAP	ECD	DAK	NSS		NGT	NGS
A/New York/UR06-0386/2007(H1N1)	NNS	NST	NVT	NCS	SVA	KES	NGT	NHT	TVT	NGL	NLS	SKS	NAP	ECD	DAK	NSS		NGT	NGS
A/Vermont/UR06-0050/2007(H1N1)	NNS	NST	NVT	NCS	SVA	KES	NGT	NHT	TVT	NGL	NLS	SKS	NAP	ECD	DAK	NSS		NGT	NGS
A/Kentucky/UR06-0363/2007(H1N1)	NNS	NST	NVT	NCS	SVA	KES	NGT	NHT	TVT	NGL	NLS	SKS	NAP	ECD	DAK	NSS		NGT	NGS
A/California/UR06-0435/2007(H1N1)	NNS	NST	NVT	NCS	SVA	KES	NGT	NHT	TVT	NGL	NLS	SKS	NAP	ECD	DAK	NSS		NGT	NGS
A/Texas/UR06-0203/2007(H1N1)	NNS	NST	NVT	NCS	SVA	KES	NGT	NHT	TVT	NGL	NLS	SKS	NAP	ECD	DAK	NSS		NGT	NGS
A/Kentucky/UR06-0072/2007(H1N1)	NNS	NST	NVT	NCS	SVA	KES	NGT	NHT	TVT	NGL	NLS	SKS	NAP	ECD	DAK	NSS		NGT	NGS
A/Texas/UR06-0563/2007(H1N1)	NNS	NST	NVT	NCS	SVA	KES	NGT	NHT	TVT	NGL	NLS	SKS	NAP	ECD	DAK	NSS		NGT	NGS
A/Illinois/UR06-0248/2007(H1N1)	NNS	NST	NVT	NCS	SVA	KES	NGT	NHT	TVT	NGL	NLS	SKS	NAP	ECD	DAK	NSS		NGT	NGS
A/Mississippi/UR06-0086/2007(H1N1)	NNS	NST	NVT	NCS	SVA	KES	NGT	NHT	TVT	NGL	NLS	SKS	NAP	ECD	DAK	NSS		NGT	NGS
A/Vermont/UR06-0090/2007(H1N1)	NNS	NST	NVT	NCS	SVA	KES	NGT	NHT	TVT	NGL	NLS	SKS	NAP	ECD	DAK	NSS		NGT	NGS
A/Kentucky/UR06-0240/2007(H1N1)	NNS	NST	NVT	NCS	SVA	RES	NGT	NHT	TVT	NGL	NLS	SKS	NAP	ECD	DAK	NSS		NGT	NGS
A/Texas/UR06-0193/2007(H1N1)	NNS	NST	NVT	NCS	SVA	KES	NGT	NHT	TVT	NGL	NLS	SKS	NAP	ECD	DAK	NSS		NGT	NGS
A/Florida/UR06-0383/2007(H1N1)	NNS	NST	NVT	NCS	SVA	KES	NGT	NHT	TVT	NGL	NLS	SKS	NAP	ECD	DAK	NSS		NGT	NGS
A/Virginia/UR06-0245/2007(H1N1)	NNS	NST	NVT	NCS	SVA	KES	NGT	NHT	TVT	NGL	NLS	SKS	NAP	ECD	DAK	NSS		NGT	NGS
A/Illinois/UR06-0223/2007(H1N1)	NNS	NST	NVT	NCS	SVA	KES	NGT	NHT	TVT	NGL	NLS	SKS	NAP	ECD	DAK	NSS		NGT	NGS
A/Kentucky/UR06-0187/2007(H1N1)	NNS	NST	NVT	NCS	SVA	KES	NGT	NHT	TVT	NGL	NLS	SKS	NAP	ECD	DAK	NSS		NGT	NGS
A/Kentucky/UR06-0538/2007(H1N1)	NNS	NST	NVT	NCS	SVA	KES	NGT	NHT	TVT	NGL	NLS	SKS	NAP	ECD	DAK	NSS		NGT	NGS
A/Colorado/UR06-0498/2007(H1N1)	NNS	NST	NVT	NCS	SVA	KES	NGT	NHT	TVT	NGL	NLS	SKS	NAP	ECD	DAK	NSS		NGT	NGS
A/Texas/UR06-0542/2007(H1N1)	NNS	NST	NVT	NCS	SVA	KES	NGT	NHT	TVT	NGL	NLS	SKS	NAP	ECD	DAK	NSS		NGT	NGS
A/Kentucky/UR06-0057/2007(H1N1)	NNS	NST	NVT	NCS	SVA	KES	NGT	NHT	TVT	NGL	NLS	SKS	NAP	ECD	DAK	NSS		NGT	NGS
A/Colorado/UR06-0053/2007(H1N1)	NNS	NST	NVT	NCS	SVA	KES	NGT	NHT	TVT	NGL	NLS	SKS	NAP	ECD	DAK	NSS		NGT	NGS
A/California/UR06-0302/2007(H1N1)	NNS	NST	NVT	NCS	SVA	KES	NGT	NHT	TVT	NGL	NLS	SKS	NAP	ECD	DAK	NSS		NGT	NGS
A/Vermont/UR06-0573/2007(H1N1)	NNS	NST	NVT	NCS	SVA	KES	NGT	NHT	TVT	NGL	NLS	SKS	NAP	ECD	DAK	NSS		NGT	NGS
A/Florida/UR06-0501/2007(H1N1)	NNS	NST	NVT	NCS	SVA	KES	NGT	NHT	TVT	NGL	NLS	SRS	NAP	ECD	DAK	NSS		NGT	NGS
A/California/UR06-0375/2007(H1N1)	NNS	NST	NVT	NCS	SVA	KES	NGT	NHT	TVT	NGL	NLS	SKS	NAP	ECD	DAK	NSS		NGT	NGS
A/Illinois/UR06-0224/2007(H1N1)	NNS	NST	NVT	NCS	SVA	KES	NGT	NHT	TVT	NGL	NLS	SKS	NAP	ECD	DAK	NSS		NGT	NGS
A/Florida/UR06-0412/2007(H1N1)	NNS	NST	NVT	NCS	SVA	KES	NGT	NHT	TVT	NGL	NLS	SKS	NAP	ECD	DAK	NSS		NGT	NGS
A/Vermont/UR06-0556/2007(H1N1)	NNS	NST	NVT	NCS	SVA	KES	NGT	NHT	TVT	NGL	NLS	SKS	NAP	ECD	DAK	NSS		NGT	NGS
A/Illinois/UR06-0491/2007(H1N1)	NNS	NST	NVT	NCS	SVA	KES	NGT	NHT	TVT	NGL	NLS	SKS	NAP	ECD	DAK	NSS		NGT	NGS
A/Kentucky/UR06-0127/2007(H1N1)	NNS	NST	NVT	NCS	SVA	KES	NGT	NHT	TVT	NGL	NLS	SKS	NAP	ECD	DAK	NSS		NGT	NGS
A/Kentucky/UR06-0123/2007(H1N1)	NNS	NST	NVT	NCS	SVA	KES	NGT	NHT	TVT	NGL	NLS	SKS	NAP	ECD	DAK	NSS		NGT	NGS
A/Oregon/UR06-0231/2007(H1N1)	NNS	NST	NVT	NCS	SVA	KES	NGT	NHT	TVT	NGL	NLS	SRS	NAP	ECD	DAK	NSS		NGT	NGS
A/Virginia/UR06-0384/2007(H1N1)	NNS	NST	NVT	NCS	SVA	KES	NGT	NHT	TVT	NGL	NLS	SKS	NAP	ECD	DAK	NSS		NGT	NGS
A/Texas/UR06-0157/2007(H1N1)	NNS	NST	NVT	NCS	SVA	KES	NGT	NHT	TVT	NGL	NLS	SRS	NAP	ECD	DAK	NSS		NGT	NGS
A/Illinois/UR06-0095/2007(H1N1)	NNS	NST	NVT	NCS	SVA	KES	NGT	NHT	TVT	NGL	NLS	SKS	NAP	ECD	DAK	NSS		NGT	NGS
A/Kentucky/UR06-0327/2007(H1N1)	NNS	NST	NVT	NCS	SVA	KES	NGT	NHT	TVT	NGL	NLS	SKS	NAP	ECD	DAK	NSS		NGT	NGS
A/Kentucky/UR06-0154/2007(H1N1)	NNS	NST	NVT	NCS	SVA	KES	NGT	NHT	TVT	NGL	NLS	SKS	NAP	ECD	DAK	NSS		NGT	NGS
A/California/UR06-0585/2007(H1N1)	NNS	NST	NVT	NCS	SVA	KES	NGT	NHT	TVT	NGL	NLS	SKS	NAP	ECD	DAK	NSS		NGT	NGS
A/Tennessee/UR06-0124/2007(H1N1)	NNS	NST	NVT	NCS	SVA	KES	NGT	NHT	TVT	NGL	NLS	SKS	NAP	ECD	DAK	NSS		NGT	NGS
A/Ohio/UR06-0521/2007(H1N1)	NNS	NST	NVT	NCS	SVA	KES	NGT	NHT	TVT	NGL	NLS	SKS	NAP	ECD	DAK	NSS		NGT	NGS
A/Illinois/UR06-0116/2007(H1N1)	NNS	NST	NVT	NCS	SVA	KES	NGT	NHT	TVT	NGL	NLS	SKS	NAP	ECD	DAK	NSS		NGT	NGS
A/Tennessee/UR06-0262/2007(H1N1)	NNS	NST	NVT	NCS	SVA	KES	NGT	NHT	TVT	NGL	NLS	SKS	NAP	ECD	DAK	NSS		NGT	NGS
A/Illinois/UR06-0094/2007(H1N1)	NNS	NST	NVT	NCS	SVA	KES	NGT	NHT	TVT	NGL	NLS	SKS	NAP	ECD	DAK	NSS		NGT	NGS
A/Ohio/UR06-0394/2007(H1N1)	NNS	NST	NVT	NCS	SVA	KES	NGT	NHT	TVT	NGL	NLS	SKS	NAP	ECD	DAK	NSS		NGT	NGS
A/Tennessee/UR06-0388/2007(H1N1)	NNS	NST	NVT	NCS	SVA	KES	NGT	NHT	TVT	NGL	NLS	SKS	NAP	ECD	DAK	NSS		NGT	NGS
A/Kansas/UR06-0068/2007(H1N1)	NNS	NST	NVT	NCS	SVA	KES	NGT	NHT	TVT	NGL	NLS	SKS	NAP	ECD	DAK	NSS		NGT	NGS
A/Tennessee/UR06-0459/2007(H1N1)	NNS	NST	NVT	NCS	SVA	KES	NGT	NHT	TVT	NGL	NLS	SRS	NAP	ECD	DAK	NSS		NGT	NGS
A/Ohio/UR06-0112/2007(H1N1)	NNS	NST	NVT	NCS	SVA	KES	NGT	NHT	TVT	NGL	NLS	SKS	NAP	ECD	DAK	NSS		NGT	NGS
A/Virginia/UR06-0114/2007(H1N1)	NNS	NST	NVT	NCS	SVA	KES	NGT	NHT	TVT	NGL	NLS	SKS	NAP	ECD	DAK	NSS		NGT	NGS
A/Oklahoma/UR06-0063/2007(H1N1)	NNS	NST	NVT	NCS	SVA	KES	NGT	NHT	TVT	NGL	NLS	SKS	NAP	ECD	DAK	NSS		NGT	NGS
A/Illinois/UR06-0074/2007(H1N1)	NNS	NST	NVT	NCS	SVA	KES	NGT	NHT	TVT	NGL	NLS	SKS	NAP	ECD	DAK	NSS		NGT	NGS
A/Virginia/UR06-0360/2007(H1N1)	NNS	NST	NVT	NCS	SVA	KES	NGT	NHT	TVT	NGL	NLS	SKS	NAP	ECD	DAK	NSS		NGT	NGS
A/Texas/UR06-0503/2007(H1N1)	NNS	NST	NVT	NCS	SVA	KES	NGT	NHT	TVT	NGL	NLS	SKS	NAP	ECD	DAK	NSS		NGT	NGS
A/Kentucky/UR06-0259/2007(H1N1)	NNS	NST	NVT	NCS	SVA	KES	NGT	NHT	TVT	NGL	NLS	SKS	NAP	ECD	DAK	NSS		NGT	NGS
A/Oregon/UR06-0185/2007(H1N1)	NNS	NST	NVT	NCS	SVA	KES	NGT	NHT	TVT	NGL	NLS	SRS	NAP	ECD	DAK	NSS		NGT	NGS
A/Kansas/UR06-0284/2007(H1N1)	NNS	NST	NVT	NCS	SVA	KES	NGT	NHT	TVT	NGL	NLS	SKS	NAP	ECD	DAK	NSS		NGT	NGS
A/Virginia/UR06-0092/2007(H1N1)	NNS	NST	NVT	NCS	SVA	KES	NGT	NHT	TVT	NGL	NLS	SKS	NAP	ECD	DAK	NSS		NGT	NGS
A/Kansas/UR06-0084/2007(H1N1)	NNS	NST	NVT	NCS	SVA	KES	NGT	NHT	TVT	NGL	NLS	SKS	NAP	ECD	DAK	NSS		NGT	NGS
(A/Kentucky/UR06-0401/2007(H1N1)	NNS	NST	NVT	NCS	SVA	KES	NGT	NHT	TVT	NGL	NLS	SKS	NAP	ECD	DAK	NSS		NGT	NGS
A/Tennessee/UR06-0238/2007(H1N1)	NNS	NST	NVT	NCS	SVA	KES	NGT	NHT	TVT	NGL	NLS	SKS	NAP	ECD	DAK	NSS		NGT	NGS
A/Virginia/UR06-0387/2007(H1N1)	NNS	NST	NVT	NCS	SVA	KES	NGT	NHT	TVT	NGL	NLS	SKS	NAP	ECD	DAK	NSS		NGT	NGS
A/Virginia/UR06-0351/2007(H1N1)	NNS	NST	NVT	NCS	SVA	KES	NGT	NHT	TVT	NGL	NLS	SKS	NAP	ECD	DAK	NSS		NGT	NGS
A/Kentucky/UR06-0258/2007(H1N1)	NNS	NST	NVT	NCS	SVA	KES	NGT	NHT	TVT	NGL	SLS	SKS	NAP	ECD	DAK	NSS		NGT	NGS
A/Texas/UR06-0217/2007(H1N1)	NNS	NST	NVT	NCS	SVA	KES	NGT	NHT	TVT	NGL	NLS	SKS	NAP	ECD	DSK	NSS		NGT	NGS
A/Kentucky/UR06-0181/2007(H1N1)	NNS	NST	NVT	NCS	SVA	KES	NGT	NHT	TVT	NGL	NLS	SKS	NAP	ECD	DAK	NSS		NGT	NGS
A/Ohio/UR06-0429/2007(H1N1)	NNS	NST	NVT	NCS	SVA	KES	NGT	NHT	TVT	NGL	NLS	SKS	NAP	ECD	DAK	NSS		NGT	NGS
A/Virginia/UR06-0346/2007(H1N1)	NNS	NST	NVT	NCS	SVA	KES	NGT	NHT	TVT	NGL	NLS	SKS	NAP	ECD	DAK	NSS		NGT	NGS
A/Virginia/UR06-0228/2007(H1N1)	NNS	NST	NVT	NCS	SVA	KES	NGT	NHT	TVT	NGL	NLS	SKS	NAP	ECD	DAK	NSS		NGT	NGS
A/Tennessee/UR06-0236/2007(H1N1)	NNS	NST	NVT	NCS	SVA	KES	NGT	NHT	TVT	NGL	NLS	SKS	NAP	ECD	DAK	NSS		NGT	NGS
A/New York/3052/2009(H1N1)	NNS	NST	NVT	NCS	SVA	KES	NGT	NHT	TVT	NGL	NLS	SKS	NAP	ECD	DAK	NSS		NGT	NGS
A/New York/3467/2009(H1N1)	NNS	NST	NVT	NCS	SVA	KES	NGT	NHT	TVT	NGL	NLS	SKS	NAP	ECD	DAK	NSS		NGT	NGS
A/Novosibirsk/4/2009(H1N1)	NNS	NST	NVT	NCS	SVA	KES	NGT	NHT	TVT	NGL	NLS	SKS	NAP	ECD	DAT	NSS		NGT	NGS
A/Novosibirsk/8/2009(H1N1)	NNS	NST	NVT	NCS	SVA	KES	NGT	NHT	TVT	NGL	NLS	SKS	NAP	ECD	DAT	NSS		NGT	NGS
A/Hawaii/45/2007(H1N1)	NNS	NST	NVT	NCS	SVA	KES	NGT	NHT	TVT	NGL	NLS	SKS	NAP	ECD	DAK	NSS		NGT	NGS
A/Pennsylvania/16/2007(H1N1)	NNS	NST	NVT	NCS	SVA	KES	NGT	NHT	TVT	NGL	NLS	SKS	NAP	ECD	DAK	NSS		NGT	NGS
A/Florida/02/2008(H1N1)	NNS	NST	NVT	NCS	SVA	KES	NGT	NHT	TVT	NGL	NLS	SKS	NAP	ECD	DAK	NSS		NGT	NGS
A/South Dakota/06/2007(H1N1)	NNS	NST	NVT	NCS	SVA	KES	NGT	NHT	TVT	NGW	NLS	SKS	NAP	ECD	DAK	NSS		NGT	NGS
A/Florida/08/2008(H1N1)	NNS	NST	NVT	NCS	SVA	KES	NGT	NHT	TVT	NGL	NLS	SKS	NAP	ECD	DAK	NSS		NGT	NGS
A/Hawaii/46/2007(H1N1)	NNS	NST	NVT	NCS	SVA	KES	NGT	NHT	TVT	NGL	NLS	SKS	NAP	ECD	DAK	NSS		NGT	NGS
A/Hawaii/05/2008(H1N1)	NNS	NST	NVT	NCS	SVA	KES	NGT	NHT	TVT	NGL	NLS	SKS	NAP	ECD	DAK	NSS		NGT	NGS
A/Oklahoma/03/2008(H1N1)	NNS	NST	NVT	NCS	SVA	KES	NGT	NHT	TVT	NGL	NLS	SKS	NAP	ECD	DAK	NSS		NGT	NGS
A/North Carolina/02/2008(H1N1)	NNS	NST	NVT	NCS	SVA	KES	NGT	NHT	TVT	NGL	NLS	SKS	NAP	ECD	DAK	NSS		NGT	NGS
A/California/05/2008(H1N1)	NNS	NST	NVT	NCS	SVA	KES	NGT	NHT	TVT	NGL	NLS	SKS	NAP	ECD	DAK	NSS		NGT	NGS
A/Nebraska/01/2008(H1N1)	NNS	NST	NVT	NCS	SVA	KES	NGT	NHT	TVT	NGL	NLS	SKS	NAP	ECD	DAK	NSS		NGT	NGS
A/Hawaii/01/2008(H1N1)	NNS	NST	NVT	NCS	SVA	KES	NGT	NHT	TVT	NGL	NLS	SKS	NAP	ECD	DAK	NSS		NGT	NGS
A/Arizona/13/2007(H1N1)	NNS	NST	NVT	NCS	SVA	KES	NGT	NHT	TVT	NGL	NLS	SKS	NAP	ECD	DAK	NSS		NGT	NGS
A/Bremen/4/2005(H1N1)	NNS	NST	NVT	NCS	SVA	KES	NGT	NHT	TVT	NGL	NLS	SKS	NAP	ECD	DAK	NSS		NGT	NGS
A/Rheinland-Pfalz/58/2005(H1N1)	NNS	NST	NVT	NCS	SVA	KES	NGT	NHT	TVT	NGL	NLS	SKS	NAP	ECD	DAK	NSS		NGT	NGS
A/Niedersachsen/218/2005(H1N1)	NNS	NST	NVT	NCS	SVA	KES	NGT	NHT	TVT	NGL	NLS	SKS	NAP	ECD	DAK	NSS		NGT	NGS
A/Brandenburg/1/2006(H1N1)	NNS	NST	NVT	NCS	SVA	KES	NGT	NHT	TVT	NGL	NLS	SKS	NAP	ECD	DAK	NSS		NGT	NGS
A/Denmark/11/2008(H1N1)	NNS	NST	NVT	NCS	SVA	KES	NGT	NHT	TVT	NGL	NLS	SKS	NAP	ECD	DAK	NSS		NGT	NGS
A/Denmark/06/2008(H1N1)	NNS	NST	NVT	NCS	SVA	KES	NGT	NHT	TVT	NGL	NLS	SKS	NAP	ECD	DAK	NSS		NGT	NGS
A/Denmark/01/2008(H1N1)	NNS	NST	NVT	NCS	SVA	KES	NGT	NHT	TVT	NGL	NLS	SKS	NAP	ECD	DAK	NSS		NGT	NGS
A/Cambodia/0371/2007(H1N1)	NNS	NST	NVT	NCS	SVA	KES	NGT	NHT	TVT	NGL	NLS	SKS	NAP	ECD	DAK	NSS		NGT	NGS
A/England/557/2007(H1N1)	NNS	NST	NVT	NCS	SVA	KES	NGT	NHT	TVT	NGL	NLS	SKS	NAP	ECD	DAK	NSS		NGT	NGS
A/England/654/2007(H1N1)	NNS	NST	NVT	NCS	SVA	KES	NGT	NHT	TVT	NGL	NLS	SKS	NAP	ECD	DAK	NSS		NGT	NGS
A/Texas/08/2008(H1N1)	NNS	NST	NVT	NCS	SVA	KES	NGT	NHT	TVT	NGL	NLS	SKS	NAP	ECD	DAK	NSS		NGT	NGS
A/North Carolina/06/2008(H1N1)	NNS	NST	NVT	NCS	SVA	KES	NGT	XHT	TVT	NGL	NLS	SKS	NAP	ECD	DAK	NSS		NGT	NGS
A/Texas/11/2008(H1N1)	NNS	NST	NVT	NCS	SVA	KES	NGT	NHT	TVT	NGL	NLS	SKS	NAP	ECD	DAK	NSS		NGT	NGS
A/Florida/17/2008(H1N1)	NNS	NST	NVT	NCS	SVA	KES	NGT	NHT	TVT	NGL	NLS	SKS	NAP	ECD	DAK	NSS		NGT	NGS
A/Texas/17/2008(H1N1)	NNS	NST	NVT	NCS	SVA	KES	NGT	NHT	TVT	NGL	NLS	SKS	NAP	ECD	DAK	NSS		NGT	NGS
A/Pennsylvania/09/2008(H1N1)	NNS	NST	NVT	NCS	SVA	KES	NGT	NHT	TVT	NGL	NLS	SKS	NAP	ECD	DAK	NSS		NGT	NGS
A/Pennsylvania/08/2008(H1N1)	NNS	NST	NVT	NCS	SVA	KES	NGT	NHT	TVT	NGL	NLS	SKS	NAP	ECD	DAK	NSS		NGT	NGS
A/Scotland/5/2007(H1N1)	NNS	NST	NVT	NCS	SVA	KES	NGT	NHT	TVT	NGL	NLS	SKS	NAP	ECD	DAK	NSS		NGT	NGS
A/New York/227/2003(H1N1)	NNS	NST	NVT	NCS	SVA	KES	NGT	NHT	TVT	NGL	NLS	SKS	NAP	ECD	DAK	NSS		NGT	NGS
A/New York/281/2001(H1N1)	NNS	NST	NVT	NCS	SVA	KES	NGT	NHT	TVT	NGL	NLS	SMS	NAP	ECD	DAK	NSS		NGT	NGS
A/New York/310/2001(H1N1)	NNS	NST	NVT	NCS	SVA	KES	NGT	NHT	TVT	NGL	NLS	SKS	NAP	ECD	DAK	NSS		NGT	NGS
A/New York/308/2001(H1N1)	NNS	NST	NVT	NCS	SVA	KES	NGT	NHT	TVT	NGL	NLS	SMS	NAP	ECD	DAK	NSS		NGT	NGS
A/New York/239/2001(H1N1)	NNS	NST	NVT	NCS	SVA	KES	NGT	NHT	TVT	NGL	NLS	SKS	NAP	ECD	DAK	NSS		NGT	NGS
A/New York/444/2001(H1N1)	NNS	NST	NVT	NCS	SVA	KES	NGT	NHT	TVT	NGL	NLS	SMS	NAP	ECD	DAK	NSS		NGT	NGS
A/New York/291/2002(H1N1)	NNS	NST	NVT	NCS	SVA	KES	NGT	NHT	TVT	NGL	NLS	SKS	NAP	ECD	DAK	NSS		NGT	NGS
A/New York/442/2001(H1N1)	NNS	NST	NVT	NCS	SVA	KES	NGT	NHT	TVT	NGL	NLS	SMS	NAP	ECD	DAK	NSS		NGT	NGS
A/New York/486/2003(H1N1)	NNS	NST	NVT	NCS	SVA	KES	NGT	NHT	TVT	NGL	NLS	SKS	NAP	ECD	DAK	NSS		NGT	NGS
A/New York/242/2001(H1N1)	NNS	NST	NVT	NCS	SVA	KES	NGT	NHT	TVT	NGL	NLS	SMS	NAP	ECD	DAK	NSS		NGT	NGS
A/New York/350/2003(H1N1)	NNS	NST	NVT	NCS	SVA	KES	NGT	NHT	TVT	NGL	NLS	SKS	NAP	ECD	DAK	NSS		NGT	NGS
A/New York/493/2003(H1N1)	NNS	NST	NVT	NCS	SVA	KES	NGT	NHT	TVT	NGL	NLS	SKS	NAP	ECD	DAK	NSS		NGT	NGS
A/Oregon/UR06-0609/2007(H1N1)	NNS	NST	NVT	NCS	SVA	KES	NGT	NHT	TVT	NGL	NLS	SKS	NAP	ECD	DAK	NSS		NGT	NGS
A/Norway/1629/2007(H1N1)	NNS	NST	NVT	NCS	SVA	KES	NGT	NHT	TVT	NGL	NLS	SKS	NAP	ECD	DAK	NSS		NGT	NGS
A/Norway/1630/2007(H1N1)	NNS	NST	NVT	NCS	SVA	KES	NGT	NHT	TVT	NGL	NLS	SKS	NAP	ECD	DAK	NSS		NGT	NGS
A/Norway/169/2008(H1N1)	NNS	NST	NVT	NCS	SVA	KES	NGT	NHT	TVT	NGL	NLS	SKS	NAP	ECD	DAK	NSS		NGT	NGS
A/Norway/1739/2007(H1N1))	NNS	NST	NVT	NCS	SVA	KES	NGT	NHT	TVT	NGL	NLS	SKS	NAP	ECD	DAK	NSS		NGT	NGS
A/Norway/76/2008(H1N1)	NNS	NST	NVT	NCS	SVA	KES	NGT	NHT	TVT	NGL	NLS	SKS	NTP	ECD	DAK	NSS		NGT	NGS
A/Vermont/UR06-0330/2007(H1N1)	NNS	NST	NVT	NCS	SVA	KES	NGT	NHT	TVT	NGL	NLS	SKS	NAP	ECD	DAK	NSS		NGT	NGS
A/Vermont/UR06-0513/2007(H1N1)	NNS	NST	NVT	NCS	SVA	KES	NGT	NHT	TVT	NGL	NLS	SKS	NAP	ECD	DAK	NSS		NGT	NGS
A/Virginia/UR06-0065/2007(H1N1)	NNS	NST	NVT	NCS	SVA	KES	NGT	NHT	TVT	NGL	NLS	SKS	NAP	ECD	DAK	NSS		NGT	NGS
A/Kentucky/UR06-0369/2007(H1N1)	NNS	NST	NVT	NCS	SVA	KES	NGT	NHT	TVT	NGL	NLS	SKS	NAP	ECD	DAK	NSS		NGT	NGS
A/District of Columbia/WRAMC-1154048/2008(H1N1)	NNS	NST	NVT	NCS	SVA	KES	NGT	NHT	TVT	NGL	NLS	SKS	NAP	ECD	DAK	NSS		NGT	NGS
A/Ulaanbaatar/1627/2009(H1N1)	NNS	NST	NVT	NCS	SVA	KES	NGT	NHT	TVT	NGL	NLS	SKS	NAP	ECD	DAK	NSS		NGT	NGS
A/Managua/4315.04/2008(H1N1)	NNS	NST	NVT	NCS	SVA	KES	NGT	NHT	TVT	NGL	NLS	SKS	NAP	ECD	DAK	NSS		NGT	NGS
A/Dornogobi/1726/2007(H1N1)	NNS	NST	NVT	NCS	SVA	KES	NGT	NHT	TVT	NGL	NLS	SKS	NAP	ECD	DAK	NSS		NGT	NGS
A/Wisconsin/629-D00809/2009(H1N1)	NNS	NST	NVT	KCN	NIA	ASS	NGT	NHD	DSN	GNS	KLS	SKS	DTP	ECD	NTT	NTS		NGT	NGS
A/New Jersey/15/2007(H1N1)	NNS	NST	NVT	NCS	SVA	KES	NGT	NHT	TVT	NGL	NLS	SKS	NAP	ECD	DAK	NSS		NGT	NGS
A/Guangzhou/555/2006(H1N1)	NNS	NST	NVT	NCS	SVA	KES	NGT	NHT	TVT	NGL	NLS	SKS	NAP	ECD	DAK	NSS		NGT	NGS
A/Guangzhou/1561/2006(H1N1)	NNS	NST	NVT	NCS	SVA	KES	NGT	NHT	TVT	NGL	NLI	IKS	NAP	ECD	DAK	NSS		NGT	NGS
A/Hawaii/20/2007(H1N1)	NNS	NST	NVT	NCS	SVA	KES	NGT	NHT	TVT	NGL	NLS	SKS	NAP	ECD	DAK	NSS		NGT	NGS
A/Hawaii/19/2007(H1N1)	NNS	NST	NVT	NCS	SVA	KES	NGT	NHT	TVT	NGL	NLS	SKS	NAP	ECD	DAK	NSS		NGT	NGS
A/Texas/70/2007(H1N1)	NNS	NST	NVT	NCS	SVA	KES	NGT	NHT	TVT	NGL	NLS	SKS	NAP	ECD	DAK	NSS		NGT	NGS
A/Georgia/08/2007(H1N1)	NNS	NST	NVT	NCS	SVA	KES	NGT	XHT	TVT	NGL	NLS	SKS	NAP	ECD	DAK	NSS		NGT	NGS
A/Hawaii/28/2007(H1N1)	NNS	NST	NVT	NCS	SVA	KES	NGT	NHT	TVT	NGL	NLS	SKS	NAP	ECD	DAK	NSS		NGT	NGS
A/Florida/05/2007(H1N1)	NNS	NST	NVT	NCS	SVA	KES	NGT	NHT	TVT	NGL	TLS	SKS	NAP	ECD	DAK	NSS		NGT	NGS
A/New Jersey/16/2007(H1N1)	NNS	NST	NVT	NCS	SVA	KES	NGT	XHT	TVT	NGL	NLS	SKS	NAP	ECD	DAK	NSS		NGT	NGS
A/Colorado/26/2007(H1N1)	NNS	NST	NVT	NCS	SVA	KES	NGT	NHT	TVT	NGL	NLS	SKS	NAP	ECD	DAK	NSS		NGT	NGS
A/Oregon/07/2007(H1N1)	NNS	NST	NVT	NCS	SVA	KES	NGT	NHT	TVT	NGL	NLS	SKS	NAP	ECD	DAK	NSS		NGT	NGS
A/California/02/2007(H1N1)	NNS	NST	NVT	NCS	SVA	KES	NGT	NHT	TVT	NGL	NLS	SKS	NAP	ECD	DAK	NSS		NGT	NGS
A/Florida/3/2006(H1N1)	NNS	NST	NVT	NCS	SVA	KES	NGT	NHT	TVT	NGL	NLS	SKS	NAP	ECD	DAK	NSS		NGT	NGS
A/Florida/15/2007(H1N1)	NNS	NST	NVT	NCS	SVA	KES	NGT	NHT	TVT	NGL	NLS	SKS	NAP	ECD	DAK	NSS		NGT	NGS
A/HongKong/CUHK-13003/2002(H1N1)	NNS	NST	NVT	NCS	SVA	KES	NGT	NHT	TVT	NGL	NLS	SMS	NAP	ECD	DAK	NSS		NGT	NGS
A/Pennsylvania/02/2008(H1N1)	NNS	NST	NVT	NCS	SVA	KES	NGT	NHT	TVT	NGL	NLS	SKS	NAP	ECD	DAK	NSS		NGT	NGS
A/New Jersey/06/2008(H1N1)	NNS	NST	NVT	NCS	SVA	KES	NGT	NHT	TVT	NGL	NLS	SKS	NAP	ECD	DAK	NSS		NGT	NGS
A/Illinois/17/2007(H1N1)	NNS	NST	NVT	SCS	SVA	KES	NGT	NHT	TVT	NGL	NLS	SKS	NAP	ECD	DAK	NSS		NGT	NGS
A/Wisconsin/35/2007(H1N1)	NNS	NST	NVT	NCS	SVA	KES	NGT	NHT	TVT	NGL	NLS	SKS	NAP	ECD	DAK	NSS		NGT	NGS
A/New Jersey/04/2008(H1N1)	NNS	NST	NVT	NCS	SVA	KES	NGT	XHT	TVT	NGL	NLS	SKS	NAP	ECD	DAK	NSS		NGT	NGS
A/Washington/01/2009(H1N1)	NNS	NST	NVT	NCS	SVA	KES	NGT	NHT	TVT	NGL	NLS	SKS	NAP	ECD	DAK	NSS		NGT	NGS
A/Naypyitaw/M499/2008(H1N1)	NNS	NST	NVT	NCS	SVA	KES	NGT	NHT	TVT	NGL	NLS	SKS	NAP	ECD	DAK	NSS		NGT	NGS
A/Saskatchewan/5131/2009(H1N1)	NNS	NST	NVT	NCS	SVA	KES	NGT	NHT	TVT	NGL	NLS	SKS	NAP	ECD	DAK	NSS		NGT	NGS
A/New Jersey/01/2008(H1N1)	NNS	NST	NVT	NCS	SVA	KES	NGT	NHT	TVT	NGL	NLS	SKS	NAP	ECD	DAK	NSS		NGT	NGS
A/Hawaii/42/2008(H1N1)	NNS	NST	NVT	NCS	SVA	KES	NGT	NHT	TVT	NGL	NLS	SKS	NAP	ECD	DAK	NSS		NGT	NGS
A/Georgia/08/2008(H1N1)	NNS	NST	NVT	NCS	SVA	KES	NGT	NHT	TVT	NGL	NLX	XKS	NAP	ECD	DAK	NSS		NGT	NGS
A/Pennsylvania/14/2008(H1N1)	NNS	NST	NVT	NCS	SVA	KES	NGT	NHT	TVT	NGL	NLS	SKS	NAP	ECD	DAK	NSS		NGT	NGS
A/Pennsylvania/15/2008(H1N1)	NNS	NST	NVT	NCS	SVA	KES	NGT	NHT	TVT	NGL	NLS	SKS	NAP	ECD	DAK	NSS		NGT	NGS
A/Hawaii/38/2008(H1N1)	NNS	NST	NVT	NCS	SVA	KES	NGT	NHT	TVT	NGL	NLS	SKS	NAP	ECD	DAK	NSS		NGT	NGS
A/Texas/23/2008(H1N1)	NNS	NST	NVT	NCS	SVA	KES	NGT	NHT	TVT	NGL	NLS	SKS	NAP	ECD	DAK	NSS		NGT	NGS
A/Wisconsin/20/2008(H1N1)	NNS	NST	NVT	NCS	SVA	KES	NGT	NHT	TVT	NGL	NLS	SKS	NAP	ECD	DAK	NSS		NGT	NGS
A/Colorado/08/2008(H1N1)	NNS	NST	NVT	NCS	SVA	KES	NGT	NHT	TVT	NGL	NLS	SKS	NAP	ECD	DAK	NSS		NGT	NGS
A/New Jersey/30/2008(H1N1)	NNS	NST	NVT	NCS	SVA	KES	NGT	NHT	TVT	NGL	NLS	SKS	NAP	ECD	DAK	NSS		NGT	NGS
A/Tennessee/03/2008(H1N1)	NNS	NST	NVT	NCS	SVA	KES	NGT	NHT	TVT	NGL	XLS	SKS	NAP	ECD	DAK	NSS		NGT	NGS
A/Massachusetts/12/2008(H1N1)	NNS	NST	NVT	NCS	SVA	KES	NGT	NHT	TVT	NGL	NLS	SKS	NAP	ECD	DAK	NSS		NGT	NGS
A/Ohio/01/2009(H1N1)	NNS	NST	NVT	NCS	SVA	KES	NGT	NHT	TVT	NGL	NLS	SKS	NAP	ECD	DAK	NSS		NGT	NGS
A/Montana/01/2008(H1N1)	NNS	NST	NVT	NCS	SVA	KES	NGT	NHT	TVT	NGL	NLS	SKS	NAP	ECD	DAK	NSS		NGT	NGS
A/Kentucky/01/2009(H1N1)	NNS	NST	NVT	NCS	SVA	KES	NGT	NHT	TVT	NGL	NLX	XKS	NAP	ECD	DAK	NSS		NGT	NGS
A/Texas/01/2009(H1N1)	NNS	NST	NVT	NCS	SVA	KES	NGT	NHT	TVT	NGL	NLS	SKS	NAP	ECD	DAK	NSS		NGT	NGS
A/Montana/03/2009(H1N1)	NNS	NST	NVT	NCS	SVA	KES	NGT	NHT	TVT	NGL	NLS	SKS	NAP	ECD	DAK	NSS		NGT	NGS
A/Rhode Island/01/2009(H1N1)	NNS	NST	NVT	NCS	SVA	KES	NGT	NHT	TVT	NGL	NLS	SKS	NAP	ECD	DAK	NSS		NGT	NGS
A/Kentucky/03/2009(H1N1)	NNS	NST	NVT	NCS	SVA	KES	NGT	NHT	TVT	NGL	NLS	SKS	NAP	ECD	DAK	NSS		NGT	NGS
A/Indiana/11/2009(H1N1)	NNS	NST	NVT	NCS	SVA	KES	NGT	NHT	TVT	NGL	NLS	SKS	NAP	ECD	DAK	NSS		NGT	NGS
A/Wyoming/01/2009(H1N1)	NNS	NST	NVT	NCS	SVA	KES	NGT	NHT	TVT	NGL	NLS	SKS	NAP	ECD	DAK	NSS		NGT	NGS
A/Virginia/06/2009(H1N1)	NNS	NST	NVT	NCS	SVA	KES	NGT	NHT	TVT	NGL	NLS	SKS	NAP	ECD	DAK	NSS		NGT	NGS
A/Michigan/07/2009(H1N1)	NNS	NST	NVT	NCS	SVA	KES	NGT	NHT	TVT	NGL	NLS	SKS	NAP	ECD	DAK	NSS		NGT	NGS
A/Massachusetts/04/2009(H1N1)	NNS	NST	NVT	NCS	SVA	KES	NGT	NHT	TVT	NGL	NLS	SKS	NAP	ECD	DAK	NSS		NGT	NGS
A/Alaska/03/2009(H1N1)	NNS	NST	NVT	NCS	SVA	KES	NGT	NHT	TVT	NGL	NLS	SKS	NAP	ECD	DAK	NSS		NGT	NGS
A/Texas/01/2009(H1N1)	NNS	NST	NVT	NCS	SVA	KES	NGT	NHT	TVT	NGL	NLS	SKS	NAP	ECD	DAK	NSS		NGT	NGS
A/Nebraska/05/2009(H1N1)	NNS	NST	NVT	NCS	SVA	KES	NGT	NHT	TVT	NGL	NLS	SKS	NAP	ECD	DAK	NSS		NGT	NGS
A/Colorado/07/2009(H1N1)	NNS	NST	NVT	NCS	SVA	KES	NGT	NHT	TVT	NGL	NLS	SKS	NAP	ECD	DAK	NSS		NGT	NGS
A/Pennsylvania/12/2009(H1N1)	NNS	NST	NVT	NCS	SVA	KES	NGT	NHT	TVT	NGL	NLS	SKS	NAP	ECD	DAK	NSS		NGT	NGS
A/Florida/07/2009(H1N1)	NNS	NST	NVT	NCS	SVA	KES	NGT	NHT	TVT	NGL	NLS	SKS	NAP	ECD	DAK	NSS		NGT	NGS
A/Vermont/01/2009(H1N1)	NNS	NST	NVT	NCS	SVA	KES	NGT	NHT	TVT	NGL	NLS	SKS	NAP	ECD	DAK	NSS		NGT	NGS
A/Thailand/496/2008(H1N1)	NNS	NST	NVT	NCS	SVA	KES	NGT	NHT	TVT	NGL	NLS	SKS	NAP	ECD	DAK	NSS		NGT	NGS
A/Thailand/56/2008(H1N1)	NNS	NST	NVT	NCS	SVA	KES	NGT	NHT	TVT	NGL	NLS	SKS	NAP	ECD	DAK	NSS		NGT	NGS
A/Thailand/778/2008(H1N1)	NNS	NST	NVT	NCS	SVA	KES	NGT	NHT	TVT	NGL	NLS	SKS	NAP	ECD	DAK	NSS		NGT	NGS
A/Thailand/829/2008(H1N1)	NNS	NST	NVT	NCS	SVA	KES	NGT	NHT	TVT	NGL	NLS	SKS	NAP	ECD	DAK	NSS		NGT	NGS
(A/New South Wales/26/2000(H1N1)	NNS	NST	NVT	NCS	SVA	KES	NGT	NHT	TVT	NGL	NLS	SMS	NAP	ECD	DAK	NSS		NGT	NGS
A/Michigan/5/2003(H1N1)	NNS	NST	NVT	NCS	SVA	KES	NGT	NHT	TVT	NGL	NLS	SKS	NAP	ECD	DAK	NSS		NGT	NGS
A/South Australia/55/2005(H1N1)	NNS	NST	NVT	NCS	SVA	KES	NGT	NHT	TVT	NGL	NLS	SKS	NAP	ECD	DAK	NSS		NGT	NGS
A/South Australia/29/2000(H1N1)	NNS	NST	NVT	NCS	SIA	KES	NGT	NHT	TVT	NGL	NLS	SKS	NAS	ECD	DAK	NSS		NGT	NGS
A/Waikato/4/2005(H1N1)	NNS	NST	NVT	NCS	SVA	KES	NGT	NHT	TVT	NGL	NLS	SKS	NAP	ECD	DAK	NSS		NGT	NGS
A/South Australia/30/2000(H1N1)	NNS	NST	NVT	NCS	SIA	KES	NGT	NHT	TVT	NGL	NLS	SKS	NAS	ECD	DAK	NSS		NGT	NGS
A/Western Australia/20/2001(H1N1)	NNS	NST	NVT	NCS	SVA	KES	NGT	NHT	TVT	NGL	NLS	SMS	NAP	ECD	DAK	NSS		NGT	NGS
A/Waikato/17/2005(H1N1)	NNS	NST	NVT	NCS	SVA	KES	NGT	NHT	TVT	NGL	NLS	SKS	NAP	ECD	DAK	NSS		NGT	NGS
A/Wellington/4/2000(H1N1)	NNS	NST	NVT	NCS	SVA	KES	NGT	NHT	TVT	NGL	NLS	SKS	NAP	ECD	DAK	NSS		NGT	NGS
A/Auckland/582/2000(H1N1)	NNS	NST	NVT	NCS	SVA	KES	NGT	NHT	TVT	NGL	NLS	SKS	NAP	ECD	DAK	NSS		NGT	NGS
A/Auckland/586/2000(H1N1)	NNS	NST	NVT	NCS	SVA	KES	NGT	NHT	TVT	NGL	NLS	SKS	NAP	ECD	DAK	NSS		NGT	NGS
A/Auckland/619/2005(H1N1)	NNS	NST	NVT	NCS	SVA	KES	NGT	NHT	TVT	NGL	NLS	SKS	NAP	ECD	DAK	NSS		NGT	NGS
A/Auckland/591/2000(H1N1)	NNS	NST	NVT	NCS	SVA	KES	NGT	NHT	TVT	NGL	NLS	SKS	NAP	ECD	DAK	NSS		NGT	NGS
A/Thailand/CU51/2006(H1N1)	NNS	NST	NVT	NCS	SVA	RES	NGT	NHT	TAS	NGL	NLS	SKS	NAP	ECD	DAK	NSS		NGT	NGS
A/Thailand/CU57/2006(H1N1)	NNS	NST	NVT	NCS	SVA	KES	NGT	NHT	TVT	NGL	NLS	SKS	NAP	ECD	DAK	NSS		NGT	NGS
A/Denmark/116/2005(H1N1)	NNS	NST	NVT	NCS	SVA	KES	NGT	NHT	TVT	NGL	NLS	SKS	NAP	ECD	DAK	NSS		NGT	NGS
A/Denmark/33/2005(H1N1)	NNS	NST	NVT	NCS	SVA	KES	NGT	NHT	TVT	NGL	NLS	SKS	NAP	ECD	DAK	NSS		NGT	NGS
A/Denmark/48/2006(H1N1)	NNS	NST	NVT	NCS	SVA	KES	NGT	NHT	TVT	NGL	NLS	SKS	NAP	ECD	DAK	NSS		NGT	NGS
A/Florida/09/2006(H1N1)	NNS	NST	NVT	NCS	SVA	KES	NGT	NHT	TVT	NGL	NLS	SRS	NAP	ECD	DAK	NSS		NGT	NGS
A/Indiana/08/2006(H1N1)	NNS	NST	NVT	NCS	SVA	KES	NGT	NHT	TVT	NGL	NLS	SKS	NAP	ECD	DAK	NSS		NGT	NGS
A/New Mexico/02/2006(H1N1)	NNS	NST	NVT	NCS	SVA	KES	NGT	NHT	TVT	NGL	NLS	SKS	NAP	ECD	DAK	NSS		NGT	NGS
A/Wisconsin/01/2007(H1N1)	NNS	NST	NVT	NCS	SVA	KES	NGT	NHT	TVT	NGL	NLS	SKS	NAP	ECD	DAK	NSS		NGT	NGS
A/Wisconsin/24/2006(H1N1)	NNS	NST	NVT	NCS	SVA	KES	NGT	NHT	TVT	NGL	NLS	SKS	NAP	ECD	DAK	NSS		NGT	NGS
A/Wisconsin/37/2006(H1N1)	NNS	NST	NVT	NCS	SVA	KES	NGT	NHT	TVT	NGL	NLS	SRS	NAP	ECD	DAK	NSS		NGT	NGS
A/Massachusetts/02/2007(H1N1)	NNS	NST	NVT	NCS	SVA	KES	NGT	NHT	TVT	NGL	NLS	SKS	NAP	ECD	DAK	NSS		NGT	NGS
A/Pennsylvania/08/2006(H1N1)	NNS	NST	NVT	NCS	SVA	KES	NGT	NHT	TVT	NGL	NLS	SKS	NAP	ECD	DAK	NSS		NGT	NGS
A/California/03/2007(H1N1)	NNS	NST	NVT	NCS	SVA	KES	NGT	DHT	TVT	NGL	NLS	SKS	NAP	ECD	DAK	NSS		NGT	NGS
A/Nebraska/02/2007(H1N1)	NNS	NST	NVT	NCS	SVA	KES	NGT	NHT	TVT	NGL	NLS	SKS	NAP	ECD	DAK	NSS		NGT	NGS
A/Arkansas/01/2007(H1N1)	NNS	NST	NVT	NCS	SVA	KES	NGT	XHT	TVT	NGL	NLS	SKS	NAP	ECD	DAK	NSS		NGT	NGS
A/California/04/2007(H1N1)	NNS	NST	NVT	NCS	SVA	KES	NGT	NHT	TVT	NGL	NLS	SKS	NAP	ECD	DAK	NSS		NGT	NGS
A/Shanghai/LWS1/2009(H1N1)	NNS	NST	NVT	NCS	SVA	KES	NGT	NHT	TVT	NGL	NLS	SKS	NAP	ECD	DAK	NSS		NGT	NGS
A/Utah/12/2009(H1N1)	NNS	NST	NVT	NCS	SVA	KES	NGT	NHT	TVT	NGL	NLS	SKS	NAP	ECD	DAK	NSS		NGT	NGS
(A/Thailand/CU-B42/2009(H1N1)	NNS	NST	NVT	NCS	SVA	KES	NGT	NHT	TVT	NGL	NLS	SKS	NAP	ECD	DAK	NSS		NGT	NGS
A/Thailand/CU-B685/2009(H1N1)	NNS	NST	NVT	NCS	SVA	KES	NGT	NHT	TVT	NGL	NLS	SKS	NAP	ECD	DAK	NSS		NGT	NGS
A/Thailand/CU-H223/2009(H1N1)	NNS	NST	NVT	NCS	SVA	KES	NGT	NHT	TVT	NGL	NLS	SKS	NAP	ECD	DAK	NSS		NGT	NGS
A/Thailand/CU-H565/2009(H1N1)	NNS	NST	NVT	NCS	SVA	KES	NGT	NHT	TVT	NGL	NLS	SKS	NAP	ECD	DAK	NSS		NGT	NGS
A/New York/307/2001(H1N1)	NNS	NST	NVT	NCS	SIA	KES	NGT	NHT	TVT	NGL	NLS	SKS	NAS	ECD	DAK	NSS		NGT	NGS
A/Canterbury/30/2000(H1N1)	NNS	NST	NVT	NCS	SVA	KES	NGT	NHT	TVT	NGL	NLS	SKS	NAP	ECD	DAK	NSS		NGT	NGS
A/South Canterbury/35/2000(H1N1)	NNS	NST	NVT	NCS	SVA	KES	NGT	NHT	TVT	NGL	NLS	SKS	NAP	ECD	DAK	NSS		NGT	NGS
A/Canterbury/32/2000(H1N1)	NNS	NST	NVT	NCS	SVA	KES	NGT	NHT	TVT	NGL	NLS	SKS	NAP	ECD	DAK	NSS		NGT	NGS
A/New York/441/2001(H1N1)	NNS	NST	NVT	NCS	SVA	KES	NGT	NHT	TVT	NGL	NLS	SKS	NAP	ECD	DAK	NSS		NGT	NGS
A/Canterbury/79/2000(H1N1)	NNS	NST	NVT	NCS	SVA	KES	NGT	NHT	TVT	NGL	NLS	SKS	NAP	ECD	DAK	NSS		NGT	NGS
A/Canterbury/57/2000(H1N1)	NNS	NST	NVT	NCS	SVA	KES	NGT	NHT	TVT	NGL	NLS	SKS	NAP	ECD	DAK	NSS		NGT	NGS
A/South Canterbury/15/2001(H1N1)	NNS	NST	NVT	NCS	SVA	KES	NGT	NHT	TVT	NGL	NLS	SMS	NAP	ECD	DAK	NSS		NGT	NGS
A/Canterbury/16/2001(H1N1)	NNS	NST	NVT	NCS	SVA	KES	NGT	NHT	TVT	NGL	NLS	SMS	NAP	ECD	DAK	NSS		NGT	NGS
A/Canterbury/66/2001(H1N1)	NNS	NST	NVT	NCS	SVA	KES	NGT	NHT	TVT	NGL	NLS	SMS	NAP	ECD	DAK	NSS		NGT	NGS
A/Canterbury/76/2001(H1N1)	NNS	NST	NVT	NCS	SVA	KES	NGT	NHT	TVT	NGL	NLS	SMS	NAP	ECD	DAK	NSS		NGT	NGS
A/Canterbury/54/2000(H1N1)	NNS	NST	NVT	NCS	SVA	KES	NGT	NHT	TVT	NGL	NLS	SKS	NAP	ECD	DAK	NSS		NGT	NGS
A/Canterbury/95/2000(H1N1)	NNS	NST	NVT	NCS	SVA	KES	NGT	NHT	TVT	NGL	NLR	RRS	NAP	ECD	DAK	NSS		NGT	NGS
A/Canterbury/19/2001(H1N1)	NNS	NST	NVT	NCS	SVA	KES	NGT	NHT	TVT	NGL	NLS	SMS	NAP	ECD	DAK	NSS		NGT	NGS
A/Canterbury/48/2001(H1N1)	NNS	NST	NVT	NCS	SVA	KES	NGT	NHT	TVT	NGL	NLS	SMS	NAP	ECD	DAK	NSS		NGT	NGS
A/Canterbury/58/2001(H1N1)	NNS	NST	NVT	NCS	SVA	KES	NGT	NHT	TVT	NGL	NLS	SMS	NAP	ECD	DAK	NSS		NGT	NGS
A/Canterbury/119/2001(H1N1)	NNS	NST	NVT	NCS	SVA	KES	NGT	NHT	TVT	NGL	NLS	SKS	NAP	ECD	DAK	NSS		NGT	NGS
A/Canterbury/139/2001(H1N1)	NNS	NST	NVT	NCS	SVA	KES	NGT	NHT	TVT	NGL	NLS	SMS	NAP	ECD	DAK	NSS		NGT	NGS
A/Canterbury/8/2000(H1N1)	NNS	NST	NVT	NCS	SVA	KES	NGT	NHT	TVT	NGL	NLS	SKS	NAP	ECD	DAK	NSS		NGT	NGS
A/Canterbury/69/2001(H1N1)	NNS	NST	NVT	NCS	SVA	KES	NGT	NHT	TVT	NGL	NLS	SMS	NAP	ECD	DAK	NSS		NGT	NGS
A/Canterbury/42/2001(H1N1)	NNS	NST	NVT	NCS	SVA	KES	NGT	NHT	TVT	NGL	NLS	SMS	NAP	ECD	DAK	NSS		NGT	NGS
A/Wellington/2/2000(H1N1)	NNS	NST	NVT	NCS	SVA	KES	NGT	NHT	TVT	NGL	NLS	SKS	NAP	ECD	DAK	NSS		NGT	NGS
A/West Coast/31/2001(H1N1)	NNS	NST	NVT	NCS	SVA	KES	NGT	NHT	TVT	NGL	NLS	SMS	NAP	ECD	DAK	NSS		NGT	NGS
A/Waikato/18/2001(H1N1)	NNS	NST	NVT	NCS	SVA	KES	NGT	NHT	TVT	NGL	NLS	SMS	NAP	ECD	DAK	NSS		NGT	NGS
A/Wellington/9/2001(H1N1)	NNS	NST	NVT	NCS	SVA	KES	NGT	NHT	TVT	NGL	NLS	SMS	NAP	ECD	DAK	NSS		NGT	NGS
A/Canterbury/26/2001(H1N1)	NNS	NST	NVT	NCS	SVA	KES	NGT	NHT	TVT	NGL	NLS	SMS	NAP	ECD	DAK	NSS		NGT	NGS
A/Canterbury/48/2000(H1N1)	NNS	NST	NVT	NCS	SVA	KES	NGT	NHT	TVT	NGL	NLS	SKS	NAP	ECD	DAK	NSS		NGT	NGS
A/Wellington/7/2000(H1N1)	NNS	NST	NVT	NCS	SVA	KES	NGT	NHT	TVT	NGL	NLS	SKS	NAP	ECD	DAK	NSS		NGT	NGS
A/Wellington/17/2001(H1N1)	NNS	NST	NVT	NCS	SVA	KES	NGT	NHT	TVT	NGL	NLS	SMS	NAP	ECD	DAK	NSS		NGT	NGS
A/Managua/4341.01/2008(H1N1)	NNS	NST	NVT	NCS	SVA	KES	NGT	NHT	TVT	NGL	NLS	SKS	NAP	ECD	DAK	NSS		NGT	NGS
A/Managua/3180.01/2008(H1N1)	NNS	NST	NVT	NCS	SVA	KES	NGT	NHT	TVT	NGL	NLS	SKS	NAP	ECD	DAK	NSS		NGT	NGS
A/Managua/1038.01/2008(H1N1)	NNS	NST	NVT	NCS	SVA	KES	NGT	NHT	TVT	NGL	NLS	SKS	NAP	ECD	DAK	NSS		NGT	NGS
A/Managua/3153.01/2008(H1N1)	NNS	NST	NVT	NCS	SVA	KES	NGT	NHT	TVT	NGL	NLS	SKS	NAP	ECD	DAK	NSS		NGT	NGS
A/Texas/UR06-0323/2007(H1N1)	NNS	NST	NVT	NCS	SVA	KES	NGT	NHT	TVT	NGL	NLS	SKS	NAP	ECD	DAK	NSS		NGT	NGS
A/Gunma/08G006/2009(H1N1)	NNS	NST	NVT	NCS	SVA	KES	NGT	NHT	TVT	NGL	NLS	SKS	NAP	ECD	DAK	NSS		NGT	NGS
A/Managua/5007.01/2008(H1N1)	NNS	NST	NVT	NCS	SVA	KES	NGT	NHT	TVT	NGL	NLS	SKS	NAP	ECD	DAK	NSS		NGT	NGS
A/South Korea/AF10/2008(H1N1)	NNS	NST	NVT	NCS	SVA	KES	NGT	NHT	TVT	NGL	NLS	SKS	NAP	ECD	DAK	NSS		NGT	NGS
A/Boston/27/2008(H1N1)	NNS	NST	NVT	NCS	SVA	KES	NGT	NHT	TVT	NGL	NLS	SKS	NAP	ECD	DAK	NSS		NGT	NGS
A/Boston/34/2008(H1N1)	NNS	NST	NVT	NCS	SVA	KES	NGT	NHT	TVT	NGL	NLS	SKS	NAP	ECD	DAK	NSS		NGT	NGS
A/Boston/35/2008(H1N1)	NNS	NST	NVT	NCS	SVA	KES	NGT	NHT	TVT	NGL	NLS	SKS	NAP	ECD	DAK	NSS		NGT	NGS
A/Managua/1985.01/2008(H1N1)	NNS	NST	NVT	NCS	SVA	KES	NGT	NHT	TVT	NGL	NLS	SKS	NAP	ECD	DAK	NSS		NGT	NGS
A/Arizona/13/2008(H1N1)	NNS	NST	NVT	NCS	SVA	KES	NGT	NHT	TVT	NGL	NLS	SKS	NAP	ECD	DAK	NSS		NGT	NGS
A/Virginia/03/2008(H1N1)	NNS	NST	NVT	NCS	SVA	KES	NGT	NHT	TVT	NGL	NLS	SKS	NAP	ECD	DAK	NSS		NGT	NGS
A/Washington/10/2008(H1N1)	NNS	NST	NVT	NCS	SVA	KES	NGT	NHT	TVT	NGL	NLS	SKS	NAP	ECD	DAK	NSS		NGT	NGS
A/Florida/19/2008(H1N1)	NNS	NST	NVT	NCS	SVA	KES	NGT	NHT	TVT	NGL	NLS	SKS	NAP	ECD	DAK	NSS		NGT	NGS
A/Florida/24/2008(H1N1)	NNS	NST	NVT	NCS	SVA	KES	NGT	NHT	TVT	NGL	NLS	SKS	NAP	ECD	DAK	NSS		NGT	NGS
A/Illinois/16/2008(H1N1)	NNS	NST	NVT	NCS	SVA	KES	NGT	NHT	TVT	NGL	NLS	SKS	NAP	ECD	DAK	NSS		NGT	NGS
A/Illinois/17/2008(H1N1)	NNS	NST	NVT	NCS	SVA	KES	NGT	NHT	TVT	NGL	KLS	SKS	NAP	ECD	DAK	NSS		NGT	NGS
A/Michigan/06/2008(H1N1)	NNS	NST	NVT	NCS	SVA	KES	NGT	NHT	TVT	NGL	NLS	SKS	NAP	ECD	DAK	NSS		NGT	NGS
A/Delaware/01/2008(H1N1)	NNS	NST	NVT	NCS	SIA	KES	NGT	NHT	TVT	NGL	NLS	SKS	NAP	ECD	DAK	NSS		NGT	NGS
A/South Carolina/06/2008(H1N1)	NNS	NST	NVT	NCS	SVA	KES	NGT	NHT	TVT	NGL	NLS	SKS	NAP	ECD	DAK	NSS		NGT	NGS
A/Wisconsin/16/2008(H1N1)	NNS	NST	NVT	NCS	SVA	KES	NGT	NHT	TVT	NGL	NLS	SKS	NAP	ECD	DAK	NSS		NGT	NGS
A/Johannesburg/279/2008(H1N1)	NNS	NST	NVT	NCS	SVA	KES	NGT	NHT	TVT	NGL	NLS	SKS	NAP	ECD	DAK	NSS		NGT	NGS
A/Philippines/1159/2008(H1N1)	NNS	NST	NVT	NCS	SVA	KES	NGT	NHT	TVT	NGL	NLS	SKS	NAP	ECD	DAK	NSS		NGT	NGS
A/Perth/33/2008(H1N1)	NNS	NST	NVT	NCS	SVA	KES	NGT	NHT	TVT	NGL	NLS	SKS	NAP	ECD	DAK	NSS		NGT	NGS
A/South Australia/4/2008(H1N1)	NNS	NST	NVT	NCS	SVA	KES	NGT	NHT	TVT	NGL	NLS	SKS	NAP	ECD	DAK	NSS		NGT	NGL
A/Azarbayejan-Sharghi/181/2006(H1N1)	NNS	NST	NVT	NCS	SVA	KES	NGT	NHT	TVT	NGL	NLS	SKS	NAP	ECD	DAK	NSS		NGT	NGS
A/Azarbayejan_Sharghi/153/2006(H1N1)	NNS	NST	NVT	NCS	SVA	KES	NGT	KHT	TVT	NGL	NLS	SKS	NAP	ECD	DAK	NSS		NGT	NGS
A/Azarbayejan_Sharghi/155/2006(H1N1)	NNS	NST	NVT	NCS	SVA	KES	NGT	NHT	TVT	NGL	NLS	SKS	NAP	ECD	DAK	NSS		NGT	NGS
A/Gholestan/215/2006(H1N1)	NNS	NST	NVT	NCS	SVA	KES	NGT	NHT	TVT	NGL	NLS	SKS	NAP	ECD	DAK	NSS		NGT	NGS
A/Hamedan/117/2007(H1N1)	NNS	NST	NVT	NCS	SVA	KES	NGT	NHT	TVT	NGL	NLS	SKS	NAP	ECD	DAK	NSS		NGT	NGS
A/Khorasan/166/2006(H1N1)	NNS	NST	NVT	NCS	SVA	KES	NGT	NHT	TVT	NGL	NLS	SKS	NAP	ECD	DAK	NSS		NGT	NGS
A/Khorasan/280/2006(H1N1)	NNS	NST	NVT	NCS	SVA	KES	NGT	NHT	TVT	NGL	NLS	SKS	NAP	ECD	DAK	NSS		NGT	NGS
A/Khorasan/512/2008(H1N1)	NNS	NST	NVT	NCS	SVA	KES	NGT	NHT	TVT	NGL	NLS	SKS	NAP	ECD	DAK	NSS		NGT	NGS
A/Tehran/250/2007(H1N1)	NNS	NST	NVT	NCS	SVA	KES	NGT	NHT	TVT	NGL	NLS	SKS	NAP	ECD	DAK	NSS		NGT	NGS
A/Tehran/310/2009(H1N1)	NNS	NST	NVT	NCS	SVA	KET	NGT	NHT	TVT	NGL	NLS	SKS	NAP	ECD	DAK	NSS		NGT	NGS
A/Tehran/345/2009(H1N1)	NNS	NST	NVT	NCS	SVA	KET	NGT	NHT	TVT	NGL	NLS	SKS	NAP	ECD	DAK	NSS		NGT	NGS
A/Tehran/359/2009(H1N1)	NNS	NST	NVT	NCS	SVA	KET	NGT	NHT	TVT	NGL	NLS	SKS	NAP	ECD	DAK	NSS		NGT	NGS
A/Auckland/584/2000(H1N1)	NNS	NST	NVT	NCS	SVA	KES	NGT	NHT	TVT	NGL	NLS	SKS	NAP	ECD	DAK	NSS		NGT	NGS
A/Auckland/597/2000(H1N1)	NNS	NST	NVT	NCS	SVA	KES	NGT	NHT	TVT	NGL	NLS	SKS	NAP	ECD	DAK	NSS		NGT	NGS
A/Texas/UR06-0502/2007(H1N1)	NNS	NST	NVT	NCS	SVA	KES	NGT	NHT	TVT	NGL	NLS	SKS	NAP	ECD	DAK	NSS		NGT	NGS
A/Illinois/UR06-0377/2007(H1N1)	NNS	NST	NVT	NCS	SVA	KES	NGT	NHT	TVT	NGL	NLS	SKS	NAP	ECD	DAK	NSS		NGT	NGS
A/Texas/UR06-0025/2007(H1N1)	NNS	NST	NVT	NCS	SVA	KES	NGT	NHT	TVT	NGL	NLS	SKS	NAP	ECD	DAK	NSS		NGT	NGS
A/Colorado/UR06-0207/2007(H1N1)	NNS	NST	NVT	NCS	SVA	KES	NGT	NHT	TVT	NGL	NLS	SKS	NAP	ECD	DAK	NSS		NGT	NGS
A/Vermont/UR06-0576/2007(H1N1)	NNS	NST	NVT	NCS	SVA	KES	NGT	NHT	TVT	NGL	NLS	SKS	NAP	ECD	DAK	NSS		NGT	NGS
A/Kentucky/UR06-0042/2007(H1N1)	NNS	NST	NVT	NCS	SVA	KES	NGT	NHT	TVT	NGL	NLS	SKS	NAP	ECD	DAK	NSS		NGT	NGS
A/Texas/UR06-0196/2007(H1N1)	NNS	NST	NVT	NCS	SVA	KES	NGT	NHT	TVT	NGL	NLS	SKS	NAP	ECD	DAK	NSS		NGT	NGS
A/Mississippi/UR06-0130/2007(H1N1)	NNS	NST	NVT	NCS	SVA	KES	NGT	NHT	TVT	NGL	NLS	SKS	NAP	ECD	DAK	NSS		NGT	NGS
A/Florida/UR06-0355/2007(H1N1)	NNS	NST	NVT	NCS	SVA	KES	NGT	NHT	TVT	NGL	NLS	SKS	NAP	ECD	DAK	NSS		NGT	NGS
A/Kentucky/UR06-0043/2007(H1N1)	NNS	NST	NVT	NCS	SVA	KES	NGT	NHT	TTT	NGL	NLS	SKS	NAP	ECD	DAK	NSS		NGT	NGS
A/Vermont/UR06-0485/2007(H1N1)	NNS	NST	NVT	NCS	SVA	KES	NGT	NHT	TVT	NGL	NLS	SKS	NAP	ECD	DAK	NSS		NGT	NGS
A/Vermont/UR06-0089/2007(H1N1)	NNS	NST	NVT	NCS	SVA	KES	NGT	NHT	TVT	NGL	NLS	SKS	NAP	ECD	DAK	NSS		NGT	NGS
A/Mississippi/UR06-0048/2007(H1N1)	NNS	NST	NVT	NCS	SVA	KES	NGT	NHT	TVT	NGL	NLS	SKS	NAP	ECD	DAK	NSS		NGT	NGS
A/Vermont/UR06-0051/2007(H1N1)	NNS	NST	NVT	NCS	SVA	KES	NGT	NHT	TVT	NGL	NLS	SKS	NAP	ECD	DAK	NSS		NGT	NGS
A/Colorado/UR06-0111/2007(H1N1)	NNS	NST	NVT	NCS	SVA	KES	NGT	NHT	TVT	NGL	NLS	SKS	NAP	ECD	DAK	NSS		NGT	NGS
A/Kentucky/UR06-0257/2007(H1N1)	NNS	NST	NVT	NCS	SVA	KES	NGT	NHT	TVT	NGL	NLS	SKS	NAP	ECD	DAK	NSS		NGT	NGS
A/Kentucky/UR06-0128/2007(H1N1)	NNS	NST	NVT	NCS	SVA	KES	NGT	NHT	TVT	NGL	NLS	SKS	NAP	ECD	DAK	NSS		NGT	NGS
A/Ohio/UR06-0100/2007(H1N1)	NNS	NST	NVT	NCS	SVA	KES	NGT	NHT	TVT	NGL	NLS	SKS	NAP	ECD	DAK	NSS		NGT	NGS
A/Auckland/585/2000(H1N1)	NNS	NST	NVT	NCS	SVA	KES	NGT	NHT	TVT	NGL	NLS	SKS	NAP	ECD	DAK	NSS		NGT	NGS
A/Texas/UR06-0195/2007(H1N1)	NNS	NST	NVT	NCS	SVA	KES	NGT	NHT	TVT	NGL	NLS	SKS	NAP	ECD	DAK	NSS		NGT	NGS
A/Texas/UR06-0271/2007(H1N1)	NNS	NST	NVT	NCS	SVA	KES	NGT	NHT	TVT	NGL	NLS	SKS	NAP	ECD	DAK	NSS		NGT	NGS
A/Texas/UR06-0175/2007(H1N1)	NNS	NST	NVT	NCS	SVA	KES	NGT	NHT	TVT	NGL	NLS	SKS	NAP	ECD	DAK	NSS		NGT	NGS
A/New York/UR06-0056/2007(H1N1)	NNS	NST	NVT	NCS	SVA	KES	NGT	NHT	TVT	NGL	NLS	SKS	NAP	ECD	DAK	NSS		NGT	NGS
A/Texas/UR06-0270/2007(H1N1)	NNS	NST	NVT	NCS	SVA	KES	NGT	NHT	TVT	NGL	NLS	SKS	NAP	ECD	DAK	NSS		NGT	NGS
A/Texas/UR06-0468/2007(H1N1)	NNS	NST	NVT	NCS	SVA	KES	NGT	NHT	TVT	NGL	NLS	SKS	NAP	ECD	DAK	NSS		NGT	NGS
A/Texas/UR06-0397/2007(H1N1)	NNS	NST	NVT	NCS	SVA	KES	NGT	NHT	TVT	NGL	NLS	SKS	NAP	ECD	DAK	NSS		NGT	NGS
A/Illinois/UR06-0376/2007(H1N1)	NNS	NST	NVT	NCS	SVA	KES	NGT	NHT	TVT	NGL	NLS	SKS	NAP	ECD	DAK	NSS		NGT	NGS
A/Texas/UR06-0308/2007(H1N1)	NNS	NST	NVT	NCS	SVA	KES	NGT	NHT	TVT	NGL	NLS	SKS	NAP	ECD	DAK	NSS		NGT	NGS
A/Kentucky/UR06-0027/2007(H1N1)	NNS	NST	NVT	NCS	SVA	KES	NGT	NHT	TVT	NGL	NLS	SKS	NAP	ECD	DAK	NSS		NGT	NGS
A/New York/UR06-0134/2007(H1N1)	NNS	NST	NVT	NCS	SVA	KES	NGT	NHT	TVT	NGL	NLS	SKS	NAP	ECD	DAK	NSS		NGT	NGS
A/Kentucky/UR06-0071/2007(H1N1)	NNS	NST	NVT	NCS	SVA	KES	NGT	NHT	TVT	NGL	NLS	SKS	NAP	ECD	DAK	NSS		NGT	NGS
A/North Carolina/UR06-0099/2007(H1N1)	NNS	NST	NVT	NCS	SVA	KES	NGT	NHT	TVT	NGL	NLS	SKS	NAP	ECD	DAK	NSS		NGT	NGS
A/Virginia/UR06-0254/2007(H1N1)	NNS	NST	NVT	NCS	SVA	KES	NGT	NHT	TVT	NGL	NLS	SKS	NAP	ECD	DAK	NSS		NGT	NGS
A/Virginia/UR06-0164/2007(H1N1)	NNS	NST	NVT	NCS	SVA	KES	NGT	NHT	TVT	NGL	NLS	SKS	NAP	ECD	DAK	NSS		NGT	NGS
A/Kentucky/UR06-0328/2007(H1N1)	NNS	NST	NVT	NCS	SVA	KES	NGT	NHT	TVT	NGL	NLS	SKS	NAP	ECD	DAK	NSS		NGT	NGS
A/Virginia/UR06-0244/2007(H1N1)	NNS	NST	NVT	NCS	SVA	KES	NGT	NHT	TVT	NGL	NLS	SKS	NAP	ECD	DAK	NSS		NGT	NGS
A/Tennessee/UR06-0151/2007(H1N1)	NNS	NST	NVT	NCS	SVA	KES	NGT	NHT	TVT	NGL	NLS	SKS	NAP	ECD	DAK	NSS		NGT	NGS
A/Florida/UR06-0049/2007(H1N1)	NNS	NST	NVT	NCS	SVA	KES	NGT	NHT	TVT	NGL	NLS	SKS	NAP	ECD	DAK	NSS		NGT	NGS
A/Tennessee/UR06-0152/2007(H1N1)	NNS	NST	NVT	NCS	SVA	KES	NGT	NHT	TVT	NGL	NLS	SKS	NAP	ECD	DAK	NSS		NGT	NGS
A/Tennessee/UR06-0120/2007(H1N1)	NNS	NST	NVT	NCS	SVA	KES	NGT	NHT	TVT	NGL	NLS	SRS	NAP	ECD	DAK	NSS		NGT	NGS
A/Texas/UR06-0305/2007(H1N1)	NNS	NST	NVT	NCS	SVA	KES	NGT	NHT	TVT	NGL	NLS	SRS	NAP	ECD	DAK	NSS		NGT	NGS
A/Mississippi/UR06-0047/2007(H1N1)	NNS	NST	NVT	NCS	SVA	KES	NGT	NHT	TVT	NGL	NLS	SRS	NAP	ECD	DAK	NSS		NGT	NGS
A/Texas/UR06-0342/2007(H1N1)	NNS	NST	NVT	NCS	SVA	KES	NGT	NHT	TVT	NGL	NLS	SKS	NAP	ECD	DAK	NSS		NGT	NGS
A/Texas/UR06-0357/2007(H1N1)	NNS	NST	NVT	NCS	SVA	KES	NGT	NHT	TVT	NGL	NLS	SKS	NAP	ECD	DAK	NSS		NGT	NGS
A/Illinois/UR06-0098/2007(H1N1)	NNS	NST	NVT	NCS	SVA	KES	NGT	NHT	TVT	NGL	NLS	SKS	NAP	ECD	DAK	NSS		NGT	NGS
A/Kentucky/UR06-0424/2007(H1N1)	NNS	NST	NVT	NCS	SVA	KES	NGT	NHT	TVT	NGL	NLS	SKS	NAP	ECD	DAK	NSS		NGT	NGS
A/Ohio/UR06-0233/2007(H1N1)	NNS	NST	NVT	NCS	SVA	KES	NGT	NHT	TVT	NGL	NLS	SKS	NAP	ECD	DAK	NSS		NGT	NGS
A/Ohio/UR06-0121/2007(H1N1)	NNS	NST	NVT	NCS	SVA	KES	NGT	NHT	TVT	NGL	NLS	SKS	NAP	ECD	DAK	NSS		NGT	NGS
A/Kentucky/UR06-0184/2007(H1N1)	NNS	NST	NVT	NCS	SVA	KES	NGT	NHT	TVT	NGL	NLS	SKS	NAP	ECD	DAK	NSS		NGT	NGS
A/Tennessee/UR06-0234/2007(H1N1)	NNS	NST	NVT	NCS	SVA	KES	NGT	NHT	TVT	NGL	NLS	SKS	NAP	ECD	DAK	NSS		NGT	NGS
A/Florida/UR06-0447/2007(H1N1)	NNS	NST	NVT	NCS	SVA	KES	NGT	NHT	TVT	NGL	NLS	SKS	NAP	ECD	DAK	NSS		NGT	NGS
A/Florida/UR06-0578/2007(H1N1)	NNS	NST	NVT	NCS	SVA	KES	NGT	NHT	TVT	NGL	NLS	SKS	NAP	ECD	DAK	NSS		NGT	NGS
A/Texas/UR06-0133/2007(H1N1)	NNS	NST	NVT	NCS	SVA	KES	NGT	NHT	TVT	NGL	NLS	SRS	NAP	ECD	DAK	NSS		NGT	NGS
A/Oregon/UR06-0179/2007(H1N1)	NNS	NST	NVT	NCS	SVA	KES	NGT	NHT	TVT	NGL	NLS	SRS	NAP	ECD	DAK	NSS		NGT	NGS
A/Tennessee/UR06-0113/2007(H1N1)	NNS	NST	NVT	NCS	SVA	KES	NGT	NHT	TVT	NGL	NLS	SKS	NAP	ECD	DAK	NSS		NGT	NGS
A/Kansas/UR06-0085/2007(H1N1)	NNS	NST	NVT	NCS	SVA	KES	NGT	NHT	TVT	NGL	NLS	SRS	NAP	ECD	DAK	NSS		NGT	NGS
A/California/UR06-0125/2007(H1N1)	NNS	NST	NVT	NCS	SVA	KES	NGT	NHT	TVT	NGL	NLS	SKS	NAP	ECD	DAK	NSS		NGT	NGS
A/Colorado/UR06-0496/2007(H1N1)	NNS	NST	NVT	NCS	SVA	KES	NGT	NHT	TVT	NGL	NLS	SKS	NAP	ECD	DAK	NSS		NGT	NGS
A/Illinois/UR06-0475/2007(H1N1)	NNS	NST	NVT	NCS	SVA	KES	NGT	NHT	TVT	NGL	NLS	SKS	NAP	ECD	DAK	NSS		NGT	NGS
A/Oregon/UR06-0186/2007(H1N1)	NNS	NST	NVT	NCS	SVA	KES	NGT	NHT	TVT	NGL	NLS	SRS	NAP	ECD	DAK	NSS		NGT	NGS
A/Oregon/UR06-0291/2007(H1N1)	NNS	NST	NVT	NCS	SVA	KES	NGT	NHT	TVT	NGL	NLS	SKS	NAP	ECD	DAK	NSS		NGT	NGS
A/Virginia/UR06-0594/2007(H1N1)	NNS	NST	NVT	NCS	SVA	KES	NGT	NHT	TVT	NGL	NLS	SKS	NAP	ECD	DAK	NSS		NGT	NGS
A/Oklahoma/UR06-0241/2007(H1N1)	NNS	NST	NVT	NCS	SVA	KES	NGT	NHT	TVT	NGL	NLS	SKS	NAP	ECD	DAK	NSS		NGT	NGS
A/Ohio/UR06-0522/2007(H1N1))	NNS	NST	NVT	NCS	SVA	KES	NGT	NHT	TVT	NGL	NLS	SKS	NAP	ECD	DAK	NSS		NGT	NGS
A/Kentucky/UR06-0046/2007(H1N1)	NNS	NST	NVT	NCS	SVA	KES	NGT	NHT	TVT	NGL	NLS	SRS	NAP	ECD	DAK	NSS		NGT	NGS
A/Tennessee/UR06-0080/2007(H1N1)	NNS	NST	NVT	NCS	SVA	KES	NGT	NHT	TVT	NGL	NLS	SKS	NAP	ECD	DAK	NSS		NGT	NGS
A/Kentucky/UR06-0391/2007(H1N1)	NNS	NST	NVT	NCS	SVA	KES	NGT	NHT	TVT	NGL	NLS	SKS	NAP	ECD	DAK	NSS		NGT	NGS
A/Kansas/UR06-0191/2007(H1N1)	NNS	NST	NVT	NCS	SVA	KES	NGT	NHT	TVT	NGL	NLS	SKS	NAP	ECD	DAK	NSS		NGT	NGS
A/Kentucky/UR06-0007/2006(H1N1)	NNS	NST	NVT	NCS	SVA	KES	NGT	NHT	TVT	NGL	NLS	SKS	NAP	ECD	DAK	NSS		NGT	NGS
A/Oregon/UR06-0219/2007(H1N1)	NNS	NST	NVT	NCS	SVA	KES	NGT	NHT	TVT	NGL	NLS	SRS	NAP	ECD	DAK	NSS		NGT	NGS
A/Texas/UR06-0038/2007(H1N1)	NNS	NST	NVT	NCS	SVA	KES	NGT	NHT	TVT	NGL	NLS	SKS	NAP	ECD	DAK	NSS		NGT	NGS
A/Texas/UR06-0026/2007(H1N1)	NNS	NST	NVT	NCS	SVA	KES	NGT	NHT	TVT	NGL	NLS	SKS	NAP	ECD	DAK	NSS		NGT	NGS
A/Florida/UR06-0209/2007(H1N1)	NNS	NST	NVT	NCS	SVA	KES	NGT	NHT	TVT	NGL	NLS	SRS	NAP	ECD	DAK	NSS		NGT	NGS
A/Illinois/UR06-0096/2007(H1N1)	NNS	NST	NVT	NCS	SVA	KES	NGT	NHT	TVT	NGL	NLS	SKS	NAP	ECD	DAK	NSS		NGT	NGS
A/Kansas/UR06-0192/2007(H1N1)	NNS	NST	NVT	NCS	SVA	KES	NGT	NHT	TVT	NGL	NLS	SKS	NAP	ECD	DAK	NSS		NGT	NGS
A/North Carolina/UR06-0365/2007(H1N1)	NNS	NST	NVT	NCS	SVA	KES	NGT	NHT	TVT	NGL	NLS	SKS	NAP	ECD	DAK	NSS		NGT	NGS
A/Tennessee/UR06-0277/2007(H1N1)	NNS	NST	NVT	NCS	SVA	KES	NGT	NHT	TVT	NGL	NLS	SKS	NAP	ECD	DAK	NSS		NGT	NGS
A/Kansas/UR06-0299/2007(H1N1)	NNS	NST	NVT	NCS	SVA	KES	NGT	NHT	TVT	NGL	NLS	SKS	NAP	ECD	DAK	NSS		NGT	NGS
A/Ohio/UR06-0296/2007(H1N1)	NNS	NST	NVT	NCS	SVA	KES	NGT	NHT	TVT	NGL	NLS	SKS	NAP	ECD	DAK	NSS		NGT	NGS
A/Ohio/UR06-0591/2007(H1N1)	NNS	NST	NVT	NCS	SVA	KES	NGT	NHT	TVT	NGL	NLS	SKS	NAP	ECD	DAK	NSS		NGT	NGS
A/New York/1692/2009(H1N1)	NNS	NST	NVT	NCS	SVA	KES	NGT	NHT	TVT	NGL	NLS	SKS	NAP	ECD	DAK	NSS		NGT	NGS
A/New York/3095/2009(H1N1)	NNS	NST	NVT	NCS	SVA	KES	NGT	NHT	TVT	NGL	NLS	SKS	NAP	ECD	DAK	NSS		NGT	NGS
A/New York/3150/2009(H1N1)	NNS	NST	NVT	NCS	SVA	KES	NGT	NHT	TVT	NGL	NLS	SKS	NAP	ECD	DAK	NSS		NGT	NGS
A/Novosibirsk/1062/2009(H1N1)	NNS	NST	NVT	NCS	SVA	KES	NGT	NHT	TVT	NGL	NLS	SKS	NAP	ECD	DAK	NSS		NGT	NGS
A/Novosibirsk/653/2009(H1N1)	NNS	NST	NVT	NCS	SVA	KES	NGT	NHT	TVT	NGL	NLS	SKS	NAP	ECD	DAK	NSS		NGT	NGS
A/Novosibirsk/7/2009(H1N1)	NNS	NST	NGT	KCS	SVA	KES	NGT	NHT	TVT	NGL	NLS	SKS	NAP	ECD	DAK	NSS		NGT	NGS
A/Novosibirsk/716/2009(H1N1)	NNS	NST	NVT	NCS	SVA	KET	NGT	NHT	TVT	NGL	NLS	SKS	NAP	ECD	DAK	NSS		NGT	NGS
A/Colorado/01/2008(H1N1)	NNS	NST	NVT	NCS	SVA	KES	NGT	NHT	TVT	NGL	NLS	SKS	NAP	ECD	DAK	NSS		NGT	NGS
A/Alaska/03/2008(H1N1)	NNS	NST	NVT	NCS	SVA	KES	NGT	NHT	TVT	NGL	NLS	SKS	NAP	ECD	DAK	NSS		NGT	NGS
A/Pennsylvania/11/2007(H1N1)	NNS	NST	NVT	NCS	SVA	KES	NGT	NHT	TVT	NGL	NLS	SKS	NAP	ECD	DAK	NSS		NGT	NGS
A/Pennsylvania/16/2007(H1N1)	NNS	NST	NVT	NCS	SVA	KES	NGT	NHT	TVT	NGL	NLS	SKS	NAP	ECD	DAK	NSS		NGT	NGS
A/New York/01/2008(H1N1)	NNS	NST	NVT	NCS	SVA	KES	NGT	NHT	TVT	NGL	NLS	SKS	NAP	ECD	DAK	NSS		NGT	NGS
A/Washington/01/2008(H1N1)	NNS	NST	NVT	NCS	SVA	KES	NGT	NHT	TVT	NGL	NLS	SKS	NAP	ECD	DAK	NSS		NGT	NGS
A/Hawaii/43/2007(H1N1)	NNS	NST	NVT	NCS	SVA	KES	NGT	NHT	TVT	NGL	NLS	SKS	NAP	ECD	DAK	NSS		NGT	NGS
A/Hawaii/42/2007(H1N1)	NNS	NST	NVT	NCS	SVA	KES	NGT	NHT	TVT	NGL	NLS	SKS	NAP	ECD	DAK	NSS		NGT	NGS
A/South Dakota/02/2008(H1N1)	NNS	NST	NVT	NCS	SVA	KES	NGT	NHT	TVT	NGL	NLS	SKS	NAP	ECD	DAK	NSS		NGT	NGS
A/Florida/19/2007(H1N1)	NNS	NST	NVT	NCS	SVA	KES	NGT	NHT	TVT	NGL	NLS	SKS	NAP	ECD	DAK	NSS		NGT	NGS
A/North Carolina/05/2008(H1N1)	NNS	NST	NVT	NCS	SVA	KES	NGT	NHT	TVT	NGL	NLR	RKS	NAP	ECD	DAK	NSS		NGT	NGS
A/Georgia/05/2008(H1N1)	NNS	NST	NVT	NCS	SVA	KES	NGT	NHT	TVT	NGL	NLS	SKS	NAP	ECD	DAK	NSS		NGT	NGS
A/Illinois/06/2008(H1N1)	NNS	NST	NVT	NCS	SVA	KES	NGT	SHT	TVT	NGL	NLS	SKS	NAP	ECD	DAK	NSS		NGT	NGS
A/Mississippi/06/2008(H1N1)	NNS	NST	NVT	NCS	SVA	KES	NGT	NHT	TVT	NGL	NLS	SKS	NAP	ECD	DAK	NSS		NGT	NGS
A/Hawaii/39/2007(H1N1)	NNS	NST	NVT	NCS	SVA	KES	NGT	DHT	TVT	NGL	NLS	SKS	NAP	ECD	DAK	NSS		NGT	NGS
A/Florida/15/2007(H1N1)	NNS	NST	NVT	NCS	SVA	KES	NGT	NHT	TVT	NGL	NLS	SKS	NAP	ECD	DAK	NSS		NGT	NGS
A/Pennsylvania/14/2007(H1N1)	NNS	NST	NVT	NCS	SVA	KES	NGT	NHT	TVT	NGL	NLS	SKS	NAP	ECD	DAK	NSS		NGT	NGS
A/Pennsylvania/14/2007(H1N1)	NNS	NST	NVT	NCS	SVA	KES	NGT	NHT	TVT	NGL	NLS	SKS	NAP	ECD	DAK	NSS		NGT	NGS
A/Pennsylvania/15/2007(H1N1)	NNS	NST	NVT	NCS	SVA	KES	NGT	NHT	TVT	NGL	NLS	SKS	NAP	ECD	DAK	NSS		NGT	NGS
A/Wisconsin/01/2008(H1N1)	NNS	NST	NVT	NCS	SVA	KES	NGT	NHT	TVT	NGL	NLS	SKS	NAP	ECD	DAK	NSS		NGT	NGS
A/Idaho/01/2008(H1N1)	NNS	NST	NVT	NCS	SVA	KES	NGT	NHT	TVT	NGL	NLS	SKS	NAP	ECD	DAK	NSS		NGT	NGS
A/New Jersey/13/2008(H1N1)	NNS	NST	NVT	NCS	SVA	KES	NGT	XHT	TVT	NGL	XLS	SKS	NAP	ECD	DAK	NSS		NGT	NGS
A/Vienna/414/2007(H1N1)	NNS	NST	NVT	NCS	SVA	KES	NGT	NHT	TVT	NGL	NLS	SKS	NAP	ECD	DAK	NSS		NGT	NGS
A/Thueringen/40/2005(H1N1)	NNS	NST	NVT	NCS	SVA	KES	NGT	NHT	TVT	NGL	NLS	SKS	NAP	ECD	DAK	NSS		NGT	NGS
A/Baden-Wuerttemberg/3/2006(H1N1)	NNS	NST	NVT	NCS	SVA	KES	NGT	NHT	TVT	NGL	NLS	SKS	NAP	ECD	DAK	NSS		NGT	NGS
A/Baden-Wuerttemberg/4/2006(H1N1)	NNS	NST	NVT	NCS	SVA	KES	NGT	NHT	TVT	NGL	NLS	SKS	NAP	ECD	DAK	NSS		NGT	NGS
A/Baden-Wuerttemberg/5/2006(H1N1)	NNS	NST	NVT	NCS	SVA	KES	NGT	NHT	TVT	NGL	NLS	SKS	NAP	ECD	DAK	NSS		NGT	NGS
A/Rheinland-Pfalz/1/2006(H1N1)	NNS	NST	NVT	NCS	SVA	KES	NGT	NHT	TVT	NGL	NLS	SKS	NAP	ECD	DAK	NSS		NGT	NGS
A/Denmark/04/2008(H1N1)	NNS	NST	NVT	NCS	SVA	KES	NGT	NHT	TVT	NGL	NLS	SKS	NAP	ECD	DAK	NSS		NGT	NGS
A/Denmark/05/2008(H1N1)	NNS	NST	NVT	NCS	SVA	KES	NGT	NHT	TVT	NGL	NLS	SKS	NAP	ECD	DAK	NSS		NGT	NGS
A/Denmark/22/2007(H1N1)	NNS	NST	NVT	NCS	SVA	KES	NGT	NHT	TVT	NGL	NLS	SKS	NAP	ECD	DAK	NSS		NGT	NGS
A/Cambodia/502/2007(H1N1)	NNS	NST	NVT	NCS	SVA	KES	NGT	NHT	TVT	NGL	NLS	SKS	NAP	ECD	DAK	NSS		NGT	NGS
A/England/493/2006(H1N1)	NNS	NST	NVT	NCS	SVA	KES	NGT	NHT	TVT	NGL	NLS	SKS	NAP	ECD	DAK	NSS		NGT	NGS
A/England/594/2006(H1N1))	NNS	NST	NVT	NCS	SVA	KES	NGT	NHT	TVT	NGL	NLS	SKS	NAP	ECD	DAK	NSS		NGT	NGS
A/Texas/09/2008(H1N1)	NNS	NST	NVT	NCS	SVA	KES	NGT	NHT	TVT	NGL	NLS	SKS	NAP	ECD	DAK	NSS		NGT	NGS
A/North Carolina/06/2008(H1N1)	NNS	NST	NVT	NCS	SVA	KES	NGT	NHT	TVT	NGL	NLS	SKS	NAP	ECD	DAK	NSS		NGT	NGS
A/Florida/17/2008(H1N1)	NNS	NST	NVT	NCS	SVA	KES	NGT	NHT	TVT	NGL	NLS	SKS	NAP	ECD	DAK	NSS		NGT	NGS
A/Pennsylvania/09/2008(H1N1)	NNS	NST	NVT	NCS	SVA	KES	NGT	NHT	TVT	NGL	NLS	SKS	NAP	ECD	DAK	NSS		NGT	NGS
A/Texas/18/2008(H1N1)	NNS	NST	NVT	NCS	SVA	KES	NGT	NHT	TVT	NGL	NLS	SKS	NAP	ECD	DAK	NSS		NGT	NGS
A/Hawaii/21/2008(H1N1)	NNS	NST	NVT	NCS	SVA	KES	NGT	NHT	TVT	NGL	NLS	SKS	NAP	ECD	DAK	NSS		NGT	NGS
A/Pennsylvania/08/2008(H1N1)	NNS	NST	NVT	NCS	SVA	KES	NGT	NHT	TVT	NGL	NLS	SKS	NAP	ECD	DAK	NSS		NGT	NGS
A/Missouri/06/2008(H1N1)	NNS	NST	NVT	NCS	SVA	KES	NGT	XHT	TVT	NGL	NLS	SKS	NAP	ECD	NAK	NSS		NGT	NGS
A/Texas/16/2008(H1N1)	NNS	NST	NVT	NCS	SVA	KES	NGT	NHT	TVT	NGL	NLS	SKS	NAP	ECD	DAK	NSS		NGT	NGS
A/England/684/2007(H1N1)	NNS	NST	NVT	NCS	SVA	KES	NGT	NHT	TVT	NGL	NLS	SKS	NAP	ECD	DAK	NSS		NGT	NGS
A/Stockholm/6/2008(H1N1)	NNS	NST	NVT	NCS	SVA	KES	NGT	NHT	TVT	NGL	NLS	SKS	NAP	ECD	DAK	NSS		NGT	NGS
A/New York/146/2000(H1N1)	NNS	NST	NVT	NCS	SIA	KES	NGT	NHT	TVT	NGL	NLS	SKS	NAS	ECD	DAK	NSS		NGT	NGS
A/New York/205/2001(H1N1)	NNS	NST	NVT	NCS	SVA	KES	NGT	NHT	TVT	NGL	NLS	SMS	NAP	ECD	DAK	NSS		NGT	NGS
A/New York/345/2001(H1N1)	NNS	NST	NVT	NCS	SVA	KES	NGT	NHT	TVT	NGL	NLS	SMS	NAP	ECD	DAK	NSS		NGT	NGS
A/New York/234/2000(H1N1)	NNS	NST	NVT	NCS	SVA	KES	NGT	NHT	TVT	NGL	NLS	SMS	NAP	ECD	DAK	NSS		NGT	NGS
A/New York/312/2001(H1N1)	NNS	NST	NVT	NCS	SVA	KES	NGT	NHT	TVT	NGL	NLS	SMS	NAP	ECD	DAK	NSS		NGT	NGS
A/New York/348/2003(H1N1)	NNS	NST	NVT	NCS	SVA	KES	NGT	NHT	TVT	NGL	NLS	SKS	NAP	ECD	DAK	NSS		NGT	NGS
A/New York/221/2003(H1N1)	NNS	NST	NVT	NCS	SVA	KES	NGT	NHT	TVT	NGL	NLS	SKS	NAP	ECD	DAK	NSS		NGT	NGS
A/New York/246/2001(H1N1)	NNS	NST	NVT	NCS	SVA	KES	NGT	NHT	TVT	NGL	NLS	SMS	NAP	ECD	DAK	NSS		NGT	NGS
A/New York/341/2001(H1N1)	NNS	NST	NVT	NCS	SVA	KES	NGT	NHT	TVT	NGL	NLS	SMS	NAP	ECD	DAK	NSS		NGT	NGS
A/New York/228/2003(H1N1)	NNS	NST	NVT	NCS	SVA	KES	NGT	NHT	TVT	NGL	NLS	SKS	NAP	ECD	DAK	NSS		NGT	NGS
A/New York/302/2001(H1N1)	NNS	NST	NVT	NCS	SVA	KES	NGT	NHT	TVT	NGL	NLS	SMS	NAP	ECD	DAK	NSS		NGT	NGS
A/New York/346/2001(H1N1)	NNS	NST	NVT	NCS	SVA	KES	NGT	NHT	TVT	NGL	NLS	SMS	NAP	ECD	DAK	NSS		NGT	NGS
A/New York/293/2003(H1N1)	NNS	NST	NVT	NCS	SVA	KES	NGT	NHT	TVT	NGL	NLS	SKS	NAP	ECD	DAK	NSS		NGT	NGS
A/New York/447/2001(H1N1)	NNS	NST	NVT	NCS	SVA	KES	NGT	NHT	TVT	NGL	NLS	SMS	NAP	ECD	DAK	NSS		NGT	NGS
A/New York/309/2001(H1N1)	NNS	NST	NVT	NCS	SVA	KES	NGT	NHT	TVT	NGL	NLS	SMS	NAP	ECD	DAK	NSS		NGT	NGS
A/St. Petersburg/8/2006(H1N1)	NNS	NST	NVT	NCS	SVA	KES	NGT	NHT	TVT	NGL	NLS	SKS	NAP	ECD	DAK	NSS		NGT	NGS
A/Norway/30/2008(H1N1)	NNS	NST	NVT	NCS	SVA	KES	NGT	NHT	TVT	NGL	NLS	SKS	NAP	ECD	DAK	NSS		NGT	NGS
A/Norway/38/2008(H1N1)	NNS	NST	NVT	NCS	SVA	KES	NGT	NHT	TVT	NGL	NLS	SKS	NAP	ECD	DAK	NSS		NGT	NGS
A/Norway/478/2008(H1N1)	NNS	NST	NVT	NCS	SVA	KES	NGT	NHT	TVT	NGL	NLS	SKS	NAP	ECD	DAK	NSS		NGT	NGS
A/Washington/AF06/2007(H1N1)	NNS	NST	NVT	NCS	SVA	KES	NGT	NHT	TVT	NGL	NLS	SKS	NAP	ECD	DAK	NSS		NGT	NGS
A/Ohio/UR06-0493/2007(H1N1)	NNS	NST	NVT	NCS	SVA	KES	NGT	NHT	TVT	NGL	NLS	SKS	NAP	ECD	DAK	NSS		NGT	NGS
A/Tennessee/UR06-0106/2007(H1N1)	NNS	NST	NVT	NCS	SVA	KES	NGT	NHT	TVT	NGL	NLS	SRS	NAP	ECD	DAK	NSS		NGT	NGS
A/District of Columbia/WRAMC-1154047/2008(H1N1)	NNS	NST	NVT	NCS	SVA	KES	NGT	NHT	TVT	NGL	NLS	SKS	NAP	ECD	DAK	NSS		NGT	NGS
A/Managua/4086.02/2008(H1N1)	NNS	NST	NVT	NCS	SVA	KES	NGT	NHT	TVT	NGL	NLS	SKS	NAP	ECD	DAK	NSS		NGT	NGS
A/Guangzhou/665/2006(H1N1)	NNS	NST	NVT	NCS	SVA	KES	NGT	NHT	TVT	NGL	NLS	SKS	NAP	ECD	DAK	NSS		NGT	NGS
A/Colorado/21/2007(H1N1)	NNS	NST	NVT	NCS	SVA	KES	NGT	NHT	TVT	NGL	NLS	SKS	NAP	ECD	DAK	NSS		NGT	NGS
A/Texas/32/2007(H1N1)	NNS	NST	NVT	NCS	SVA	KES	NGT	NHT	TVT	NGL	NLS	SKS	NAP	ECD	DAK	NSS		NGT	NGS
(A/Idaho/11/2007(H1N1)	NNS	NST	NVT	NCS	SVA	KES	NGT	HHT	TVT	NGL	NLS	SKS	NAP	ECD	DAK	NSS		NGT	NGS
A/Washington/28/2007(H1N1)	NNS	NST	NVT	NCS	SVA	KES	NGT	NHT	TVT	NGL	NLS	SKS	NAP	ECD	DAK	NSS		NGT	NGS
A/New Jersey/15/2007(H1N1)	NNS	NST	NVT	NCS	SVA	KES	NGT	NHT	TVT	NGL	NLS	SKS	NAP	ECD	DAK	NSS		NGT	NGS
A/Minnesota/25/2007(H1N1)	NNS	NST	NVT	NCS	SVA	KES	NGT	NHT	TVT	NGL	NLS	SKS	NAP	ECD	DAK	NSS		NGT	NGS
A/New Jersey/09/2007(H1N1)	NNS	NST	NVT	NCS	SVA	RES	NGT	NHT	TTT	NGL	NLS	SKS	NAS	ECD	DAK	NSS		NGT	NGS
A/Minnesota/23/2007(H1N1)	NNS	NST	NVT	NCS	SVA	KES	NGT	NHT	TVT	NGL	NLS	SKS	NAP	ECD	DAK	NSS		NGT	NGS
A/Washington/34/2007(H1N1)	NNS	NST	NVT	NCS	SVA	KES	NGT	NHT	TVT	NGL	NLS	SKS	NAP	ECD	DAK	NSS		NGT	NGS
A/Pennsylvania/11/2007(H1N1)	NNS	NST	NVT	NCS	SVA	KES	NGT	NHT	TVT	NGL	NLS	SKS	NAP	ECD	DAK	NSS		NGT	NGS
A/Hawaii/39/2007(H1N1)	NNS	NST	NVT	NCS	SVA	KES	NGT	DHT	TVT	NGL	NLS	SKS	NAP	ECD	DAK	NSS		NGT	NGS
A/Hawaii/38/2007(H1N1)	NNS	NST	NVT	NCS	SVA	KES	NGT	NHI	TVT	NGL	NLS	SKS	NAP	ECD	DAK	NSS		NGT	NGS
A/Washington/33/2007(H1N1)	NNS	NST	NVT	NCS	SVA	KES	NGT	NHT	TVT	NGL	NLS	SKS	NAP	ECD	DAK	NSS		NGT	NGS
A/Alaska/11/2007(H1N1)	NNS	NST	NVT	NCS	SVA	KES	NGT	NHT	TVT	NGL	NLS	SKS	NAP	ECD	DAK	NSS		NGT	NGS
A/Alaska/13/2007(H1N1)	NNS	NST	NVT	NCS	SVA	KES	NGT	NHT	TVT	NGL	NLS	SKS	NAP	ECD	DAK	NSS		NGT	NGS
A/Oregon/06/2007(H1N1)	NNS	NST	NVT	NCS	SVA	KES	NGT	NHT	TVT	NGL	NLS	SKS	NAP	ECD	DAK	NSS		NGT	NGS
A/California/40/2007(H1N1)	NNS	NST	NVT	NCS	SVA	KES	NGT	NHT	TVT	NGL	NLS	SKS	NAP	ECD	DAK	NSS		NGT	NGS
A/California/27/2007(H1N1)	NNS	NST	NVT	NCS	SVA	KES	NGT	NHT	TVT	NGL	NLS	SKS	NAP	ECD	DAK	NSS		NGT	NGS
A/Indiana/01/2008(H1N1)	NNS	NST	NVT	NCS	SVA	KES	NGT	NHT	TVT	NGL	NLS	SKS	NAP	ECD	DAK	NSS		NGT	NGS
A/Massachusetts/01/2008(H1N1)	NNS	NST	NVT	NCS	SVA	KES	NGT	NHT	TVT	NGL	NLS	SKS	NAP	ECD	DAK	NSS		NGT	NGS
A/New Jersey/05/2008(H1N1)	NNS	NST	NVT	NCS	SVA	KES	NGT	NHT	TVT	NGL	NLS	SKS	NAP	ECD	DAK	NSS		NGT	NGS
A/Saskatchewan/5350/2009(H1N1)	NNS	NST	NVT	NCS	SVA	KES	NGT	NHT	TVT	NGL	NLS	SKS	NAP	ECD	DAK	NSS		NGT	NGS
A/Hawaii/41/2008(H1N1)	NNS	NST	NVT	NCS	SVA	KES	NGT	SHT	TVT	NGL	NLS	SKS	NAP	ECD	DAK	NSS		NGT	NGS
A/Illinois/16/2007(H1N1)	NNS	NST	NVT	NCS	SVA	KES	NGT	NHT	TVT	NGL	TLS	SKS	NAP	ECD	DAK	NSS		NGT	NGS
A/Illinois/15/2007(H1N1)	NNS	NST	NVT	NCS	SVA	KES	NGT	NHT	TVT	NGL	XLS	SKS	NAP	ECD	DAK	NSS		NGT	NGS
A/Michigan/10/2008(H1N1)	NNS	NST	NVT	NCS	SVA	KES	NGT	NHT	TVT	NGL	NLS	SKS	NAP	ECD	DAK	NSS		NGT	NGS
A/Pennsylvania/15/2008(H1N1)	NNS	NST	NVT	NCS	SVA	KES	NGT	NHT	TVT	NGL	NLS	SKS	NAP	ECD	DAK	NSS		NGT	NGS
A/New Jersey/31/2008(H1N1)	NNS	NST	NVT	NCS	SVA	KES	NGT	NHT	TVT	NGL	NLS	SKS	NAP	ECD	DAK	NSS		NGT	NGS
A/Hawaii/59/2008(H1N1)	NNS	NST	NVT	NCS	SVA	KES	NGT	NHT	TVT	NGL	NLS	SKS	NAP	ECD	DAK	NSS		NGT	NGS
A/Maryland/07/2008(H1N1)	NNS	NST	NVT	NCS	SVA	KES	NGT	NHT	TVT	NGL	DLS	SKS	NAP	ECD	DAK	NSS		NGT	NGS
A/New Jersey/32/2008(H1N1)	NNS	NST	NVT	NCS	SVA	KES	NGT	NHT	TVT	NGL	NLS	SKS	NAP	ECD	DAK	NSS		NGT	NGS
A/Florida/28/2008(H1N1)	NNS	NST	NVT	NCS	SVA	KES	NGT	NHT	TVT	NGL	NLS	SKS	NAP	ECD	DAK	NSS		NGT	NGS
A/Texas/32/2008(H1N1)	NNS	NST	NVT	NCS	SVA	KES	NGT	NHT	TVT	NGL	NLS	SKS	NAP	ECD	DAK	NSS		NGT	NGS
A/New Jersey/20/2008(H1N1)	NNS	NST	NVT	NCS	SVA	KES	NGT	NHT	TVT	NGL	NLS	SKS	NAP	ECD	DAK	NSS		NGT	NGS
A/Hawaii/20/2008(H1N1)	NNS	NST	NVT	NCS	SVA	KES	NGT	NHT	TVT	NGL	NLS	SKS	NAP	ECD	DAK	NSS		NGT	NGS
A/New Mexico/02/2009(H1N1)	NNS	NST	NVT	NCS	SVA	KES	NGT	NHT	TVT	NGL	NLS	SKS	NAP	ECD	DAK	NSS		NGT	NGS
A/South Dakota/01/2009(H1N1)	NNS	NST	NVT	NCS	SVA	KES	NGT	NHT	TVT	NGL	NLS	SKS	NAP	ECD	DAK	NSS		NGT	NGS
A/Nevada/01/2009(H1N1)	NNS	NST	NVT	NCS	SVA	KES	NGT	NHT	TVT	NGL	NLS	SKS	NAP	ECD	DAK	NSS		NGT	NGS
A/Hawaii/04/2009(H1N1)	NNS	NST	NVT	NCS	SVA	KES	NGT	NHT	TVT	NGL	NLX	XKS	NAP	ECD	DAK	NSS		NGT	NGS
A/Wisconsin/02/2009(H1N1)	NNS	NST	NVT	NCS	SVA	KES	NGT	NHT	TVT	NGL	NLS	SKS	NAP	ECD	DAK	NSS		NGT	NGS
A/Tennessee/01/2009(H1N1)	NNS	NST	NVT	NCS	SVA	KES	NGT	XHT	TVT	NGL	NLS	SKS	NAP	ECD	DAK	NSS		NGT	NGS
A/Illinois/05/2009(H1N1)	NNS	NST	NVT	NCS	SVA	KES	NGT	NHT	TVT	NGL	NLS	SKS	NAP	ECD	DAK	NSS		NGT	NGS
A/Indiana/05/2009(H1N1)	NNS	NST	NVT	NCS	SIA	KES	NGT	NHT	TVT	NGL	NLS	SKS	NAP	ECD	DAK	NSS		NGT	NGS
A/South Dakota/02/2009(H1N1)	NNS	NST	NVT	NCS	SVA	KES	NGT	NHT	TVT	NGL	NLS	SKS	NAP	ECD	DAK	NSS		NGT	NGS
A/Hawaii/03/2009(H1N1)	NNS	NST	NVT	NCS	SVA	KES	NGT	NHT	TVT	NGL	NLS	SKS	NAP	ECD	DAK	NSS		NGT	NGS
A/Hawaii/04/2009(H1N1)	NNS	NST	NVT	NCS	SVA	KES	NGT	NHT	TVT	NGL	NLS	SKS	NAP	ECD	DAK	NSS		NGT	NGS
A/California/26/2009(H1N1)	NNS	NST	NVT	NCS	SVA	KES	NGT	NHT	TVT	NGL	NLS	SKS	NAP	ECD	DAK	NSS		NGT	NGS
A/Pennsylvania/03/2009(H1N1)	NNS	NST	NVT	NCS	SVA	KES	NGT	NHT	TVT	NGL	NLS	SKS	NAP	ECD	DAK	NSS		NGT	NGS
A/California/02/2009(H1N1)	NNS	NST	NVT	NCS	SVA	KES	NGT	NHT	TVT	NGL	NLS	SKS	NAP	ECD	DAK	NSS		NGT	NGS
A/Massachusetts/05/2009(H1N1)	NNS	NST	NVT	NCS	SVA	KES	NGT	NHT	TVT	NGL	NLS	SKS	NAP	ECD	DAK	NSS		NGT	NGS
A/New York/66/2009(H1N1)	NNS	NST	NVT	NCS	SVA	KES	NGT	NHT	TVT	NGL	NLS	SKS	NAP	ECD	DAK	NSS		NGT	NGS
A/Minnesota/01/2009(H1N1)	NNS	NST	NVT	NCS	SVA	KES	NGT	NHT	TVT	NGL	NLS	SKS	NAP	ECD	DAK	NSS		NGT	NGS
A/North Dakota/03/2009(H1N1)	NNS	NST	NVT	NCS	SVA	KES	NGT	NHT	TVT	NGL	XLS	SKS	NAP	ECD	DAK	NSS		NGT	NGS
A/Alaska/02/2009(H1N1)	NNS	NST	NVT	NCS	SIA	KES	NGT	NHT	TVT	NGL	NLS	SKS	NAP	ECD	DAK	NSS		NGT	NGS
A/Maryland/01/2009(H1N1)	NNS	NST	NVT	NCS	SVA	KES	NGT	NHT	TVT	NGL	NLS	SKS	NAP	ECD	DAK	NSS		NGT	NGS
A/Hawaii/03/2009(H1N1)	NNS	NST	NVT	NCS	SVA	KES	NGT	NHT	TVT	NGL	NLS	SKS	NAP	ECD	DAK	NSS		NGT	NGS
A/Hawaii/13/2009(H1N1)	NNS	NST	NVT	NCS	SVA	KES	NGT	NHT	TVT	NGL	NLS	SKS	NAP	ECD	DAK	NSS		NGT	NGS
A/Tennessee/04/2009(H1N1)	NNS	NST	NVT	NCS	SVA	KES	NGT	NHT	TVT	NGL	NLS	SKS	NAP	ECD	DAK	NSS		NGT	NGS
A/New York/65/2009(H1N1)	NNS	NST	NVT	NCS	SVA	KES	NGT	NHT	TVT	NGL	NLS	SKS	NAP	ECD	DAK	NSS		NGT	NGS
A/Illinois/06/2009(H1N1)	NNS	NST	NVT	NCS	SVA	KES	NGT	NHT	TVT	NGL	NLS	SKS	NAP	ECD	DAK	NSS		NGT	NGS
A/Ohio/05/2009(H1N1)	NNS	NST	NVT	NCS	SVA	KES	NGT	SHT	TVT	NGL	NLS	SKS	NAP	ECD	DAK	NSS		NGT	NGS
A/Hawaii/01/2009(H1N1)	NNS	NST	NVT	NCS	SVA	KES	NGT	NHT	TVT	NGL	NLS	SKS	NAP	ECD	DAK	NSS		NGT	NGS
A/Indiana/04/2009(H1N1)	NNS	NST	NVT	NCS	SVA	KES	NGT	NHT	TVT	NGL	NLS	SKS	NAP	ECD	DAK	NSS		NGT	NGS
A/Wisconsin/13/2009(H1N1)	NNS	NST	NVT	NCS	SVA	KES	NGT	NHT	TVT	NGL	NLS	SKS	NAP	ECD	DAK	NSS		NGT	NGS
A/North Dakota/02/2009(H1N1)	NNS	NST	NVT	NCS	SVA	KES	NGT	NHT	TVT	NGL	XLS	SKS	NAP	ECD	DAK	NSS		NGT	NGS
A/Michigan/01/2009(H1N1)	NNS	NST	NVT	NCS	SVA	KES	NGT	NHT	TVT	NGL	NLS	SKS	NAP	ECD	DAK	NSS		NGT	NGS
A/Alaska/01/2009(H1N1)	NNS	NST	NVT	NCS	SVA	KES	NGT	NHT	TVT	NGL	NLS	SKS	NAP	ECD	DAK	NSS		NGT	NGS
A/Minnesota/04/2009(H1N1)	NNS	NST	NVT	NCS	SVA	KES	NGT	NHT	TVT	NGL	NLS	SKS	NAP	ECD	DAK	NSI		NGT	NGS
A/New Mexico/01/2009(H1N1)	NNS	NST	NVT	NCS	SVA	KES	NGT	NHT	TVT	NGL	NLS	SKS	NAP	ECD	DAK	NSS		NGT	NGS
A/New York/484/2003(H1N1)	NNS	NST	NVT	NCS	SVA	KES	NGT	NHT	TVT	NGL	NLS	SKS	NAP	ECD	DAK	NSS		NGT	NGS
A/Canterbury/5/2000(H1N1)	NNS	NST	NVT	NCS	SVA	KES	NGT	NHT	TVT	NGL	NLS	SKS	NAP	ECD	DAK	NSS		NGT	NGS
A/Canterbury/76/2000(H1N1)	NNS	NST	NVT	NCS	SVA	KES	NGT	NHT	TVT	NGL	NLS	SKS	NAP	ECD	DAK	NSS		NGT	NGS
A/Canterbury/87/2000(H1N1)	NNS	NST	NVT	NCS	SVA	KES	NGT	NHT	TVT	NGL	NLS	SKS	NAP	ECD	DAK	NSS		NGT	NGS
A/Canterbury/153/2001(H1N1)	NNS	NST	NVT	NCS	SVA	KES	NGT	NHT	TVT	NGL	NLS	SMS	NAP	ECD	DAK	NSS		NGT	NGS
A/Canterbury/51/2000(H1N1)	NNS	NST	NVT	NCS	SVA	KES	NGT	NHT	TVT	NGL	NLS	SKS	NAP	ECD	DAK	NSS		NGT	NGS
A/Canterbury/100/2000(H1N1)	NNS	NST	NVT	NCS	SVA	KES	NGT	NHT	TVT	NGL	NLS	SKS	NAP	ECD	DAK	NSS		NGT	NGS
A/Canterbury/24/2001(H1N1)	NNS	NST	NVT	NCS	SVA	KES	NGT	NHT	TVT	NGL	NLS	SMS	NAP	ECD	DAK	NSS		NGT	NGS
A/Canterbury/29/2001(H1N1)	NNS	NST	NVT	NCS	SVA	KES	NGT	NHT	TVT	NGL	NLS	SMS	NAP	ECD	DAK	NSS		NGT	NGS
A/Canterbury/40/2001(H1N1)	NNS	NST	NVT	NCS	SVA	KES	NGT	NHT	TVT	NGL	NLS	SMS	NAP	ECD	DAK	NSS		NGT	NGS
A/Canterbury/53/2001(H1N1)	NNS	NST	NVT	NCS	SVA	KES	NGT	NHT	TVT	NGL	NLS	SKS	NAP	ECD	DAK	NSS		NGT	NGS
A/Canterbury/144/2001(H1N1)	NNS	NST	NVT	NCS	SVA	KES	NGT	NHT	TVT	NGL	NLS	SMS	NAP	ECD	DAK	NSS		NGT	NGS
A/Canterbury/63/2000(H1N1)	NNS	NST	NVT	NCS	SVA	KES	NGT	NHT	TVT	NGL	NLS	SMS	NAP	ECD	DAK	NSS		NGT	NGS
A/Canterbury/63/2001(H1N1)	NNS	NST	NVT	NCS	SVA	KES	NGT	NHT	TVT	NGL	NLS	SMS	NAP	ECD	DAK	NSS		NGT	NGS
A/Canterbury/79/2001(H1N1)	NNS	NST	NVT	NCS	SVA	KES	NGT	NHT	TVT	NGL	NLS	SMS	NAP	ECD	DAK	NSS		NGT	NGS
A/New York/235/2001(H1N1)	NNS	NST	NVT	NCS	SVA	KES	NGT	NHT	TVT	NGL	NLS	SMS	NAP	ECD	DAK	NSS		NGT	NGS
A/Wellington/3/2000(H1N1)	NNS	NST	NVT	NCS	SVA	KES	NGT	NHT	TVT	NGL	NLS	SKS	NAP	ECD	DAK	NSS		NGT	NGS
(A/Wellington/5/2000(H1N1)	NNS	NST	NVT	NCS	SVA	KES	NGT	NHT	TVT	NGL	NLS	SKS	NAP	ECD	DAK	NSS		NGT	NGS
A/Canterbury/60/2001(H1N1)	NNS	NST	NVT	NCS	SVA	KGS	NGT	NHT	TVT	NGL	NLS	SMS	NAP	ECD	DAK	NSS		NGT	NGS
A/Wellington/3/2001(H1N1)	NNS	NST	NVT	NCS	SVA	KES	NGT	NHT	TVT	NGL	NLS	SMS	NAP	ECD	DAK	NSS		NGT	NGS
(A/Waikato/16/2001(H1N1)	NNS	NST	NVT	NCS	SVA	KES	NGT	NHT	TVT	NGL	NLS	SMS	NAP	ECD	DAK	NSS		NGT	NGS
A/Waikato/80/2001(H1N1)	NNS	NST	NVT	NCS	SVA	KES	NGT	NHT	TVT	NGL	NLS	SMS	NAP	ECD	DAK	NSS		NGT	NGS
A/Waikato/3/2001(H1N1)	NNS	NST	NVT	NCS	SVA	KES	NGT	NHT	TVT	NGL	NLS	SMS	NAP	ECD	DAK	NSS		NGT	NGS
A/Wellington/32/2001(H1N1)	NNS	NST	NVT	NCS	SVA	KES	NGT	NHT	TVT	NGL	NLS	SMS	NAP	ECD	DAK	NSS		NGT	NGS
A/Canterbury/55/2000(H1N1)	NNS	NST	NVT	NCS	SVA	KES	NGT	NHT	TVT	NGL	NLS	SKS	NAP	ECD	DAK	NSS		NGT	NGS
A/Waikato/19/2000(H1N1)	NNS	NST	NVT	NCS	SVA	KES	NGT	NHT	TVT	NGL	NLS	SKS	NAP	ECD	DAK	NSS		NGT	NGS
A/Wellington/11/2000(H1N1)	NNS	NST	NVT	NCS	SVA	KES	NGT	NHT	TVT	NGL	NLS	SKS	NAP	ECD	DAK	NSS		NGT	NGS
A/Waikato/18/2000(H1N1)	NNS	NST	NVT	NCS	SVA	KES	NGT	NHT	TVT	NGL	NLS	SKS	NAP	ECD	DAK	NSS		NGT	NGS
A/Wellington/12/2005(H1N1)	NNS	NST	NVT	NCS	SVA	KES	NGT	NHT	TVT	NGL	NLS	SKS	NAP	ECD	DAK	NSS		NGT	NGS
A/Otago/5/2005(H1N1)	NNS	NST	NVT	NCS	SVA	KES	NGT	NHT	TVT	NGL	NLS	SKS	NAP	ECD	DAK	NSS		NGT	NGS
A/Waikato/13/2005(H1N1)	NNS	NST	NVT	NCS	SVA	KES	NGT	NHT	TVT	NGL	NLS	SKS	NAP	ECD	DAK	NSS		NGT	NGS
A/Wellington/11/2005(H1N1)	NNS	NST	NVT	NCS	SVA	KES	NGT	NHT	TVT	NGL	NLS	SKS	NAP	ECD	DAK	NSS		NGT	NGS
A/Taiwan/71720/2007(H1N1)	NNS	NST	NVT	NCS	SVA	KES	NGT	NHT	TVT	NGL	NLS	SKS	NAP	ECD	DAK	NSS		NGT	NGS
A/Taiwan/123/2002(H1N1)	NNS	NST	NVT	NCS	SVA	KES	NGT	NHT	TVT	NGL	NLS	SMS	NAP	ECD	DAK	NSS		NGT	NGS
A/Managua/2055.01/2008(H1N1)	NNS	NST	NVT	NCS	SVA	KES	NGT	NHT	TVT	NGL	NLS	SKS	NAP	ECD	DAK	NSS		NGT	NGS
A/Managua/2860.01/2008(H1N1)	NNS	NST	NVT	NCS	SVA	KES	NGT	NHT	TVT	NGL	NLS	SKS	NAP	ECD	DAK	NSS		NGT	NGS
A/Managua/3307.01/2008(H1N1)	NNS	NST	NVT	NCS	SVA	KES	NGT	NHT	TVT	NGL	NLS	SKS	NAP	ECD	DAK	NSS		NGT	NGS
A/Managua/309.01/2008(H1N1)	NNS	NST	NVT	NCS	SVA	KES	NGT	NHT	TVT	NGL	NLS	SKS	NAP	ECD	DAK	NSS		NGT	NGS
A/Managua/1225.02/2008(H1N1)	NNS	NST	NVT	NCS	SVA	KES	NGT	NHT	TVT	NGL	NLS	SKS	NAP	ECD	DAK	NSS		NGT	NGS
A/California/UR06-0439/2007(H1N1)	NNS	NST	NVT	NCS	SVA	KES	NGT	NHT	TVT	NGL	NLS	SKS	NAP	ECD	DAK	NSS		NGT	NGS
A/Niigata/07F191/2008(H1N1)	NNS	NST	NVT	NCS	SVA	KES	NGT	NHT	TVT	NGL	NLS	SKS	NAP	ECD	DAK	NSS		NGT	NGS
A/Gunma/07G006/2008(H1N1)	NNS	NST	NVT	NCS	SIA	KES	NGT	NHT	TVT	NGL	NLS	SKS	NAP	ECD	DAK	NSS		NGT	NGS
A/Hyogo/07K030/2007(H1N1)	NNS	NST	NVT	NCS	SVA	KES	NGT	NHT	TVT	NGL	NLS	SKS	NAP	ECD	DAK	NSS		NGT	NGS
A/Nagasaki/07N005/2008(H1N1)	NNS	NST	NVT	NCS	SVA	KES	NGT	NHT	TVT	NGL	NLS	SKS	NAP	ECD	DAK	NSS		NGT	NGS
A/Nagasaki/07N011/2008(H1N1)	NNS	NST	NVT	NCS	SVA	KES	NGT	NHT	TVT	NGL	NLS	SKS	NAP	ECD	DAK	NSS		NGT	NGS
A/Nagasaki/07N020/2008 (H1N1)	NNS	NST	NVT	NCS	SVA	KES	NGT	NHT	TVT	NGL	NLS	SKS	NAP	ECD	DAK	NSS		NGT	NGS
A/Hokkaido/08H024/2009(H1N1)	NNS	NST	NVT	NCS	SVA	KES	NGT	NHT	TVT	NGL	NLS	SKS	NAP	ECD	DAK	NSS		NGT	NGS
(A/Kyoto/08K056/2009(H1N1)	NNS	NST	NVT	NCS	SVA	KES	NGT	NHT	TVT	NGL	NLS	SKS	NAP	ECD	DAK	NSS		NGT	NGS
A/Tottori/08T010/2008(H1N1)	NNS	NST	NVT	NCS	SVA	KES	NGT	NHT	TVT	NGL	NLS	SKS	NAP	ECD	DAK	NSS		NGT	NGS
A/Yokohama/78/2008(H1N1)	NNS	NST	NVT	NCS	SVA	KES	NGT	NHT	TVT	NGL	NLS	SKS	NAP	ECD	DAK	NSS		NGT	NGS
A/Managua/3418.01/2008(H1N1)	NNS	NST	NVT	NCS	SVA	KES	NGT	NHT	TVT	NGL	NLS	SKS	NAP	ECD	DAK	NSS		NGT	NGS
A/Boston/26/2008(H1N1)	NNS	NST	NVT	NCS	SVA	KES	NGT	NHT	TVT	NGL	NLS	SKS	NAP	ECD	DAK	NSS		NGT	NGS
(A/Managua/496.01/2008(H1N1)	NNS	NST	NVT	NCS	SVA	KES	NGT	NHT	TVT	NGL	NLS	SKS	NAP	ECD	DAK	NSS		NGT	NGS
A/Managua/4017.02/2008(H1N1)	NNS	NST	NVT	NCS	SVA	KES	NGT	NHT	TVT	NGL	NLS	SKS	NAP	ECD	DAK	NSS		NGT	NGS
A/Boston/12/2008(H1N1)	NNS	NST	NVT	NCS	SVA	KES	NGT	NHT	TVT	NGL	NLS	SKS	NAP	ECD	DAK	NSS		NGT	NGS
A/Boston/52/2008(H1N1)	NNS	NST	NVT	NCS	SVA	KES	NGT	NHT	TVT	NGL	NLS	SKS	NAP	ECD	DAK	NSS		NGT	NGS
A/Wisconsin/17/2008(H1N1)	NNS	NST	NVT	NCS	SVA	KES	NGT	NHT	TVT	NGL	NLS	SKS	NAP	ECD	DAK	NSS		NGT	NGS
A/Texas/23/2008(H1N1)	NNS	NST	NVT	NCS	SVA	KES	NGT	NHT	TVT	NGL	NLS	SKS	NAP	ECD	DAK	NSS		NGT	NGS
A/Hawaii/20/2008(H1N1)	NNS	NST	NVT	NCS	SVA	KES	NGT	NHT	TVT	NGL	NLS	SKS	NAP	ECD	DAK	NSS		NGT	NGS
A/Tennessee/11/2008(H1N1)	NNS	NST	NVT	NCS	SVA	KES	NGT	NHT	TVT	NGL	NLS	SKS	NAP	ECD	DAK	NSS		NGT	NGS
A/Texas/29/2008(H1N1)	NNS	NST	NVT	NCS	SVA	KES	NGT	NHT	TVT	NGL	NLS	SKS	NAP	ECD	DAK	NSS		NGT	NGS
A/Minnesota/24/2008(H1N1)	NNS	NST	NVT	NCS	SVA	KES	NGT	XHT	TVT	NGL	NLS	SKS	NAP	ECD	DAK	NSS		NGT	NGS
A/Alaska/05/2008(H1N1)	NNS	NST	NVT	NCS	SVA	KES	NGT	NHT	TVT	NGL	NLS	SKS	NAP	ECD	DAK	NSS		NGT	NGS
A/Hawaii/38/2008(H1N1)	NNS	NST	NVT	NCS	SVA	KES	NGT	NHT	TVT	NGL	NLS	SKS	NAP	ECD	DAK	NSS		NGT	NGS
A/Massachusetts/08/2008(H1N1)	NNS	NST	NVT	NCS	SVA	KES	NGT	NHT	TVT	NGL	NLS	SKS	NAP	ECD	DAK	NSS		NGT	NGS
A/Pennsylvania/08/2008(H1N1)	NNS	NST	NVT	NCS	SVA	KES	NGT	NHT	TVT	NGL	NLS	SKS	NAP	ECD	DAK	NSS		NGT	NGS
A/Victoria/501/2008(H1N1)	NNS	NST	NVT	NCS	SVA	KES	NGT	NHT	TVT	NGL	NLS	SKS	NAP	ECD	DAK	NSS		NGT	NGS
A/Perth/46/2008(H1N1)	NNS	NST	NVT	NCS	SVA	KES	NGT	NHT	TVT	NGL	NLS	SKS	NAP	ECD	DAK	NSS		NGT	NGS
A/Johannesburg/28/2008(H1N1)	NNS	NST	NVT	NCS	SVA	KES	NGT	NHT	TVT	NGL	NLS	SKS	NAP	ECD	DAK	NSS		NGT	NGS
A/South Australia/1/2008(H1N1)	NNS	NST	NVT	NCS	SVA	KES	NGT	NHT	TVT	NGL	NLS	SKS	NAP	ECD	DAK	NSS		NGT	NGS
A/Wisconsin/87/2005(H1N1)	NNS	NST	NVT	KCN	NIA	ASS	NGT	NHD	DTN	GNS	KIS	SKS	DTP	ECD	NTT	NTS		NGT	NGS
A/Ohio/02/2007(H1N1)	NNS	NST	NVT	KCN	NIA	ASS	NGT	NHD	DTN	GNS	KIN	NKS	DTS	ECD	DTT	NTS		NGT	NGS
A/Bethesda/NIH50/2009(H1N1)	NNS	NST	NVT	NCS	SVA	KES	NGT	NHT	TVT	NGL	NLS	SKS	NVP	ECD	DAK	NSS		NGT	NGS
A/Azarbayejan-Sharghi/147/2005(H1N1)	NNS	NST	NVT	NCS	SVA	KES	NGT	NHT	TVT	NGL	NLS	SKS	NAP	ECD	DAK	NSS		NGT	NGS
A/Khorasan-Jonoobi/511/2008(H1N1)	NNS	NST	NVT	NCS	SVA	KES	NGT	NHT	TVT	NGL	NLS	SKS	NAP	ECD	DAK	NSS		NGT	NGS
A/Khozestan/459/2006(H1N1)	NNS	NST	NVT	NCS	SVA	KES	NGT	NHT	TVT	NGL	NLS	SKS	NAP	ECD	DAK	NSS		NGT	NGS
A/Tehran/105/2007(H1N1)	NNS	NST	NVT	NCS	SVA	KES	NGT	NHT	TVT	NGL	NLS	SKS	NAP	ECD	DAK	NSS		NGT	NGS
A/Tehran/523/2008(H1N1)	NNS	NST	NVT	NCS	SVA	KES	NGT	NHT	TVT	NGL	NLS	SKS	NAP	ECD	DAK	NSS		NGT	NGS
A/Morioka/17/2002(H1N1)	NNS	NST	NVT	NCS	SVA	KES	NGT	NHT	TVT	NGL	NLS	SMS	NAP	ECD	DAK	NSS		NGT	NGS
A/Morioka/5/2005(H1N1)	NNS	NST	NVT	NCS	SVA	KES	NGT	NHT	TVT	NGL	NLS	SKS	NAP	ECD	DAK	NSS		NGT	NGS
A/Morioka/1/2005(H1N1)	NNS	NST	NVT	NCS	SVA	KES	NGT	NHT	TVT	NGL	NLS	SKS	NAP	ECD	DAK	NSS		NGT	NGS
A/Thailand/530/2008(H1N1)	NNS	NST	NVT	NCS	SVA	KES	NGT	NHT	TVT	NGL	NLS	SKS	NAP	ECD	DAK	NSS		NGT	NGS
A/Thailand/839/2008(H1N1))	NNS	NST	NVT	NCS	SVA	KES	NGT	NHT	TVT	NGL	NLS	SKS	NAP	ECD	DAK	NSS		NGT	NGS
A/Wellington/14/2000(H1N1)	NNS	NST	NVT	NCS	SVA	KES	NGT	NHT	TVT	NGL	NLS	SKS	NAP	ECD	DAK	NSS		NGT	NGS
A/South Australia/57/2005(H1N1)	NNS	NST	NVT	NCS	SVA	KES	NGT	NHT	TVT	NGL	NLS	SKS	NAP	ECD	DAK	NSS		NGT	NGS
A/South Australia/63/2000(H1N1)	NNS	NST	NVT	NCS	SIA	KES	NGT	NHT	TVT	NGL	NLS	SKS	NAS	ECD	DAK	NSS		NGT	NGS
A/South Australia/25/2000(H1N1)	NNS	NST	NVT	NCS	SIA	KES	NGT	NHT	TVT	NGL	NLS	SKS	NAS	ECD	DAK	NSS		NGT	NGS
A/South Australia/26/2000(H1N1)	NNS	NST	NVT	NCS	SIA	KES	NGT	NHT	TVT	NGL	NLS	SKS	NAS	ECD	DAK	NSS		NGT	NGS
A/South Australia/39/2000(H1N1)	NNS	NST	NVT	NCS	SIA	KES	NGT	NHT	TVT	NGL	NLS	SKS	NAS	ECD	DAK	NSS		NGT	NGS
A/Canterbury/05/2001(H1N1)	NNS	NST	NVT	NCS	SVA	KES	NGT	NHT	TVT	NGL	NLS	SMS	NAP	ECD	DAK	NSS		NGT	NGS
A/Memphis/6/2001(H1N1)	NNS	NST	NVT	NCS	SVA	KES	NGT	NHT	TVT	NGL	NLS	SMS	NAP	ECD	DAK	NSS		NGT	NGS
A/Western Australia/18/2001(H1N1)	NNS	NST	NVT	NCS	SVA	KES	NGT	NHT	TVT	NGL	NLS	SKS	NAP	ECD	DAK	NSS		NGT	NGS
A/Western Australia/19/2001(H1N1)	NNS	NST	NVT	NCS	SVA	KES	NGT	NHT	TVT	NGL	NLS	SMS	NAP	ECD	DAK	NSS		NGT	NGS
A/Western Australia/22/2001(H1N1)	NNS	NST	NVT	NCS	SVA	KES	NGT	NHT	TVT	NGL	NLS	SMS	NAP	ECD	DAK	NSS		NGT	NGS
A/Wellington/6/2000(H1N1)	NNS	NST	NVT	NCS	SVA	KES	NGT	NHT	TVT	NGL	NLS	SKS	NAP	ECD	DAK	NSS		NGT	NGS
A/South Australia/44/2000(H1N1)	NNS	NST	NVT	NCS	SIA	KES	NGT	NHT	TVT	NGL	NLS	SKS	NAS	ECD	DAK	NSS		NGT	NGS
(A/Thailand/Siriraj-07/2000(H1N1)	NNS	NST	NVT	NCS	SVA	KES	NGT	NHT	TVT	NGL	NLR	RMS	NAP	ECD	DAK	NSS		NGT	NGS
A/Thailand/CU53/2006(H1N1)	NNS	NST	NVT	NCS	SVA	RES	NGT	NHT	TAT	NGL	NLS	SKS	NAP	ECD	DAK	NSS		NGT	NGS
A/Thailand/CU67/2006(H1N1)	NNS	NST	NVT	NCS	SVA	KES	NGT	NHT	TAT	NGL	NLS	SKS	NAP	ECD	DAK	NSS		NGT	NGS
A/Thailand/CU44/2006(H1N1)	NNS	NST	NVT	NCS	SVA	KES	NGT	NHT	TVT	NGL	NLS	SKS	NAP	ECD	DAK	NSS		NGT	NGS
A/Thailand/CU32/2006(H1N1))	NNS	NST	NVT	NCS	SVA	KES	NGT	NHT	TVT	NGL	NLS	SKS	NAP	ECD	DAK	NSS		NGT	NGS
A/Denmark/3/2001(H1N1)	NNS	NST	NVT	NCS	SVA	KES	NGT	NHT	TVT	NGL	NLS	SKS	NAP	ECD	DAK	NSS		NGT	NGS
A/Denmark/11/2001(H1N1)	NNS	NST	NVT	NCS	SVA	KES	NGT	NHT	TVT	NGL	NLS	SKS	NAP	ECD	DAK	NSS		NGT	NGS
(A/Denmark/14/2001(H1N1)	NNS	NST	NVT	NCS	SIA	KES	NGT	NHT	TVT	NGL	NLS	SKS	NAS	ECD	DAK	NSS		NGT	NGS
A/Denmark/20/2001(H1N1)	NNS	NST	NVT	NCS	SVA	KES	NGT	NHT	TVT	NGL	NLS	SMS	NAP	ECD	DAK	NSS		NGT	NGS
A/Denmark/54/2005(H1N1)	NNS	NST	NVT	NCS	SVA	KES	NGT	NHT	TVT	NGL	NLS	SKS	NAP	ECD	DAK	NSS		NGT	NGS
A/Denmark/226/2005(H1N1)	NNS	NST	NVT	NCS	SVA	KES	NGT	NHT	TVT	NGL	NLS	SKS	NAP	ECD	DAK	NSS		NGT	NGS
A/Denmark/3/2005(H1N1)	NNS	NST	NVT	SCS	SVA	KES	NGT	NHT	TVT	NGL	NLS	SKS	NAP	ECD	DAK	NSS		NGT	NGS
A/Denmark/15/2004(H1N1)	NNS	NST	NVT	NCS	SVA	KES	NGT	NHT	TVT	NGL	NLS	SKS	NAP	ECD	DAK	NSS		NGT	NGS
A/Denmark/50/2006(H1N1)	NNS	NST	NVT	NCS	SVA	KES	NGT	NHT	TVT	NGL	NLS	SKS	NAP	ECD	DAK	NSS		NGT	NGS
A/Minnesota/17/2006(H1N1)	NNS	NST	NVT	NCS	SVA	KES	NGT	NHT	TVT	NGL	NLS	SKS	NAP	ECD	DAK	NSS		NGT	NGS
A/Solomon Islands/3/2006(H1N1)	NNS	NST	NVT	NCS	SVA	RES	NGT	NHT	TTT	NGL	NLS	SKS	NAP	ECD	DAK	NSS		NGT	NGS
A/Solomon Islands/3/2006(H1N1)	NNS	NST	NVT	NCS	SVA	RES	NGT	NHT	TTT	NGL	NLS	SKS	NAP	ECD	DAK	NSS		NGT	NGS
A/Hong Kong/948/2006(H1N1)	NNS	NST	NVT	NCS	SVA	KES	NGT	NHT	TVT	NGL	NLS	SKS	NAP	ECD	DAK	NSS		NGT	NGS
A/Tennessee/02/2007(H1N1)	NNS	NST	NVT	NCS	SVA	KES	NGT	NHT	TVT	NGL	NLS	SRS	NAP	ECD	DAK	NSS		NGT	NGS
A/Florida/03/2007(H1N1)	NNS	NST	NVT	NCS	SVA	KES	NGT	NHT	TVT	NGL	NLS	SKS	NAP	ECD	DAK	NSS		NGT	NGS
A/Texas/05/2007(H1N1)	NNS	NST	NVT	NCS	SVA	KES	NGT	NHT	TVT	NGL	NLS	SKS	NAP	ECD	DSK	NSS		NGT	NGS
A/New York/26/2006(H1N1)	NNS	NST	NVT	NCS	SVA	KES	NGT	NHT	TVT	NGL	NLS	SKS	NAP	ECD	DAK	NSS		NGT	NGS
A/California/05/2007(H1N1)	NNS	NST	NVT	NCS	SVA	KES	NGT	NHT	TVT	NGL	NLS	SKS	NAP	ECD	DAK	NSS		NGT	NGS
A/Arkansas/01/2007(H1N1)	NNS	NST	NVT	NCS	SVA	KES	NGT	KHT	TVT	NGL	NLS	SKS	NAP	ECD	DAK	NSS		NGT	NGS
A/Wisconsin/13/2009(H1N1)	NNS	NST	NVT	NCS	SVA	KES	NGT	NHT	TVT	NGL	NLS	SKS	NAP	ECD	DAK	NSS		NGT	NGS
A/North Carolina/03/2009(H1N1)	NNS	NST	NVT	NCS	SVA	KES	NGT	NHT	TVT	NGL	NLS	SKS	NAP	ECD	DAK	NSS		NGT	NGS
A/Thailand/CU-H17/2009(H1N1)	NNS	NST	NVT	NCS	SVA	KES	NGT	NHT	TVT	NGL	NLS	SKS	NAP	ECD	DAK	NSS		NGT	NGS
A/Busan/01/2009(H1N1)	NNS	NST	NVT	NCS	SVA	KES	NGT	NHT	TVT	NGL	NLS	SKS	NAP	ECD	DAK	NSS		NGT	NGS
A/Thailand/CU-B589/2009(H1N1)	NNS	NST	NVT	NCS	SVA	KES	NGT	NHT	TVT	NGL	NLS	SKS	NAP	ECD	DAK	NSS		NGT	NGS
A/Thailand/CU-B97/2009(H1N1)	NNS	NST	NVT	NCT	TVA	KES	NGT	NHT	TVT	NGL	NLS	SKS	NAP	ECD	DAK	NSS		NGT	NGS
A/Kentucky/UR06-0010/2006(H1N1)	NNS	NST	NVT	NCS	SVA	KES	NGT	NHT	TVT	NGL	NLS	SKS	NAP	ECD	DAK	NSS		NGT	NGS
(A/Illinois/UR06-0019/2007(H1N1)	NNS	NST	NVT	NCS	SVA	KES	NGT	NHT	TVT	NGL	NLS	SKS	NAP	ECD	DAK	NSS		NGT	NGS
A/Illinois/UR006-018/2007(H1N1)	NNS	NST	NVT	NCS	SVA	KES	NGT	NHT	TVT	NGL	NLS	SKS	NAP	ECD	DAK	NSS		NGT	NGS
A/Kentucky/UR06-0059/2007(H1N1)	NNS	NST	NVT	NCS	SVA	KES	NGT	NHT	TVT	NGL	NLS	SKS	NAP	ECD	DAK	NSS		NGT	NGS
A/Texas/UR06-0380/2007(H1N1)	NNS	NST	NVT	NCS	SVA	KES	NGT	NHT	TVT	NGL	NLS	SKS	NAP	ECD	DAK	NSS		NGT	NGS
A/Mississippi/UR06-0242/2007(H1N1)	NNS	NST	NVT	NCS	SVA	KES	NGT	NHT	TVT	NGL	NLS	SKS	NAP	ECD	DAK	NSS		NGT	NGS
A/Texas/UR06-0398/2007(H1N1)	NNS	NST	NVT	NCS	SVA	KES	NGT	NHT	TVT	NGL	NLS	SKS	NAP	ECD	DAK	NSS		NGT	NGS
A/Texas/UR06-0467/2007(H1N1)	NNS	NST	NVT	NCS	SVA	KES	NGT	NHT	TVT	NGL	NLS	SKS	NAP	ECD	DAK	NSS		NGT	NGS
A/Kentucky/UR06-0062/2007(H1N1)	NNS	NST	NVT	NCS	SVA	KES	NGT	NHT	TVT	NGL	NLS	SKS	NAP	ECD	DAK	NSS		NGT	NGS
A/Illinois/UR06-0456/2007(H1N1)	NNS	NST	NVT	NCS	SVA	KES	NGT	NHT	TVT	NGL	NLS	SKS	NAP	ECD	DAK	NSS		NGT	NGS
A/Texas/UR06-0461/2007(H1N1)	NNS	NST	NVT	NCS	SVA	KES	NGT	NHT	TVT	NGL	NLS	SKS	NAP	ECD	DAK	NSS		NGT	NGS
A/Mississippi/UR06-0145/2007(H1N1)	NNS	NST	NVT	NCS	SVA	KES	NGT	NHT	TVT	NGL	NLS	SKS	NAP	ECD	DAK	NSS		NGT	NGS
A/Texas/UR06-0526/2007(H1N1)	NNS	NST	NVT	NCS	SVA	KES	NGT	NHT	TVT	NGL	NLS	SKS	NAP	ECD	DAK	NSS		NGT	NGS
A/Vermont/UR06-0301/2007(H1N1)	NNS	NST	NVT	NCS	SVA	KES	NGT	NHT	TVT	NGL	NLS	SRS	NAP	ECD	DAK	NSS		NGT	NGS
A/Florida/UR06-0280/2007(H1N1)	NNS	NST	NVT	NCS	SVA	KES	NGT	NHT	TVT	NGL	NLS	SRS	NAP	ECD	DAK	NSS		NGT	NGS
A/Kentucky/UR06-0033/2007(H1N1)	NNS	NST	NVT	NCS	SVA	KES	NGT	NHT	TVT	NGL	NLS	SKS	NAP	ECD	DAK	NSS		NGT	NGS
A/Kentucky/UR06-0539/2007(H1N1)	NNS	NST	NVT	NCS	SVA	KES	NGT	NHT	TVT	NGL	NLS	SKS	NTP	ECD	DAK	NSS		NGT	NGS
A/Texas/UR06-0174/2007(H1N1)	NNS	NST	NVT	NCS	SVA	KES	NGT	NHT	TVT	NGL	NLS	SKS	NAP	ECD	DAK	NSS		NGT	NGS
A/Kansas/UR06-0140/2007(H1N1)	NNS	NST	NVT	NCS	SVA	KES	NGT	NHT	TVT	NGL	NLS	SKS	NAP	ECD	DAK	NSS		NGT	NGS
A/Ohio/UR06-0122/2007(H1N1)	NNS	NST	NVT	NCS	SVA	KES	NGT	NHT	TVT	NGL	NLS	SKS	NAP	ECD	DAK	NSS		NGT	NGS
A/Vermont/UR06-0575/2007(H1N1)	NNS	NST	NVT	NCS	SVA	KES	NGT	NHT	TVT	NGL	NLS	SKS	NAP	ECD	DAK	NSS		NGT	NGS
A/Texas/UR06-0306/2007(H1N1)	NNS	NST	NVT	NCS	SVA	KES	NGT	NHT	TVT	NGL	NLS	SKS	NAP	ECD	DAK	NSS		NGT	NGS
A/California/UR06-0374/2007(H1N1)	NNS	NST	NVT	NCS	SVA	KES	NGT	NHT	TVT	NGL	NLS	SKS	NAP	ECD	DAK	NSS		NGT	NGS
A/Texas/UR06-0540/2007(H1N1)	NNS	NST	NVT	NCS	SVA	KES	NGT	NHT	TVT	NGL	NLS	SKS	NAP	ECD	DAK	NSS		NGT	NGS
A/California/UR06-0232/2007(H1N1)	NNS	NST	NVT	NCS	SVA	KES	NGT	NHT	TVT	NGL	NLS	SKS	NAP	ECD	DAK	NSS		NGT	NGS
A/Florida/UR06-0577/2007(H1N1)	NNS	NST	NVT	NCS	SVA	KES	NGT	NHT	TVT	NGL	NLS	SKS	NAP	ECD	DAK	NSS		NGT	NGS
A/Colorado/UR06-0110/2007(H1N1)	NNS	NST	NVT	NCS	SVA	KES	NGT	NHT	TVT	NGL	NLS	SKS	NAP	ECD	DAK	NSS		NGT	NGS
A/Texas/UR06-0309/2007(H1N1)	NNS	NST	NVT	NCS	SVA	KES	NGT	NHT	TVT	NGL	NLS	SKS	NAP	ECD	DAK	NSS		NGT	NGS
A/New York/UR06-0253/2007(H1N1)	NNS	NST	NVT	NCS	SVA	KES	NGT	NHT	TVT	NGL	NLS	SKS	NAP	ECD	DAK	NSS		NGT	NGS
A/Tennessee/UR06-0045/2007(H1N1)	NNS	NST	NVT	NCS	SVA	KES	NGT	NHT	TVT	NGL	NLS	SKS	NAP	ECD	DSK	NSS		NGT	NGS
A/Texas/UR06-0582/2007(H1N1)	NNS	NST	NVT	NCS	SVA	KES	NGT	NHT	TVT	NGL	NLS	SKS	NAP	ECD	DAK	NSS		NGT	NGS
A/Virginia/UR06-0139/2007(H1N1)	NNS	NST	NVT	NCS	SVA	KES	NGT	NHT	TVT	NGL	NLS	SKS	NAP	ECD	DAK	NSS		NGT	NGS
A/Ohio/UR06-0341/2007(H1N1)	NNS	NST	NVT	NCS	SVA	KES	NGT	NHT	TVT	NGL	NLS	SKS	NAP	ECD	DAK	NSS		NGT	NGS
A/Tennessee/UR06-0078/2007(H1N1)	NNS	NST	NVT	NCS	SVA	KES	NGT	NHT	TVT	NGL	NLS	SRS	NAP	ECD	DAK	NSS		NGT	NGS
A/Virginia/UR06-0267/2007(H1N1)	NNS	NST	NVT	NCS	SVA	KES	NGT	NHT	TVT	NGL	NLS	SKS	NAP	ECD	DAK	NSS		NGT	NGS
A/Kentucky/UR06-0161/2007(H1N1)	NNS	NST	NVT	NCS	SVA	KES	NGT	NHT	TVT	NGL	NLS	SKS	NAP	ECD	DAK	NSS		NGT	NGS
A/North Carolina/UR06-0364/2007(H1N1)	NNS	NST	NVT	NCS	SVA	KES	NGT	NHT	TVT	NGL	NLS	SKS	NAP	ECD	DAK	NSS		NGT	NGS
A/Ohio/UR06-0465/2007(H1N1)	NNS	NST	NVT	NCS	SVA	KES	NGT	NHT	TVT	NGL	NLS	SKS	NAP	ECD	DAK	NSS		NGT	NGS
A/Kentucky/UR06-0183/2007(H1N1)	NNS	NST	NVT	NCS	SVA	KES	NGT	NHT	TVT	NGL	NLS	SRS	NAP	ECD	DAK	NSS		NGT	NGS
A/Ohio/UR06-0443/2007(H1N1)	NNS	NST	NVT	NCS	SVA	KES	NGT	NHT	TVT	NGL	NLS	SKS	NAP	ECD	DAK	NSS		NGT	NGS
A/Oregon/UR06-0230/2007(H1N1)	NNS	NST	NVT	NCS	SVA	KES	NGT	NHT	TVT	NGL	NLS	SRS	NAP	ECD	DAK	NSS		NGT	NGS
A/Ohio/UR06-0177/2007(H1N1)	NNS	NST	NVT	NCS	SVA	KES	NGT	NHT	TVT	NGL	NLS	SKS	NAP	ECD	DAK	NSS		NGT	NGS
A/North Carolina/UR06-0011/2006(H1N1)	NNS	NST	NVT	NCS	SVA	KES	NGT	NHT	TVT	NGL	NLS	SKS	NAP	ECD	DAK	NSS		NGT	NGS
A/Texas/UR06-0176/2007(H1N1)	NNS	NST	NVT	NCS	SVA	KES	NGT	NHT	TVT	NGL	NLS	SKS	NAP	ECD	DAK	NSS		NGT	NGS
A/Kentucky/UR06-0029/2007(H1N1)	NNS	NST	NVT	NCS	SVA	KES	NGT	NHT	TIT	NGL	NLS	SKS	NAP	ECD	DAK	NSS		NGT	NGS
A/Virginia/UR06-0117/2007(H1N1)	NNS	NST	NVT	NCS	SVA	KES	NGT	NHT	TVT	NGL	NLS	SKS	NAP	ECD	DAK	NSS		NGT	NGS
A/Tennessee/UR06-0294/2007(H1N1)	NNS	NST	NVT	NCS	SVA	KES	NGT	NHT	TVT	NGL	NLS	SKS	NAP	ECD	DAK	NSS		NGT	NGS
A/California/UR06-0564/2007(H1N1)	NNS	NST	NVT	NCS	SVA	KES	NGT	NHT	TVT	NGL	NLS	SKS	NAP	ECD	DAK	NSS		NGT	NGS
A/Alabama/UR06-0536/2007(H1N1)	NNS	NST	NVT	NCS	SVA	KES	NGT	NHT	TVT	NGL	NLS	SKS	NAP	ECD	DAK	NSS		NGT	NGS
A/Kansas/UR06-0283/2007(H1N1)	NNS	NST	NVT	NCS	SVA	KES	NGT	NHT	TVT	NGL	NLS	SKS	NAP	ECD	DAK	NSS		NGT	NGS
A/Illinois/UR06-0115/2007(H1N1)	NNS	NST	NVT	NCS	SVA	KES	NGT	NHT	TVT	NGL	NLS	SKS	NAP	ECD	DAK	NSS		NGT	NGS
A/Tennessee/UR06-0473/2007(H1N1)	NNS	NST	NVT	NCS	SVA	KES	NGT	NHT	TVT	NGL	NLS	SKS	NAP	ECD	DAK	NSS		NGT	NGS
(A/Texas/UR06-0445/2007(H1N1)	NNS	NST	NVT	NCS	SVA	KES	NGT	NHT	TVT	NGL	NLS	SKS	NAP	ECD	DAK	NSS		NGT	NGS
A/Kentucky/UR06-0449/2007(H1N1)	NNS	NST	NVT	NCS	SVA	KES	NGT	NHT	TVT	NGL	NLS	SKS	NAP	ECD	DAK	NSS		NGT	NGS
A/Tennessee/UR06-0508/2007(H1N1)	NNS	NST	NVT	NCS	SVA	KES	NGT	NHT	TVT	NGL	NLS	SRS	NAP	ECD	DAK	NSS		NGT	NGS
A/Illinois/UR06-0032/2007(H1N1)	NNS	NST	NVT	NCS	SVA	KES	NGT	NHT	TVT	NGL	NLS	SKS	NAP	ECD	DAK	NSS		NGT	NGS
A/Ohio/UR06-0411/2007(H1N1)	NNS	NST	NVT	NCS	SVA	KES	NGT	NHT	TVT	NGL	NLS	SKS	NAP	ECD	DAK	NSS		NGT	NGS
A/Kentucky/UR06-0162/2007(H1N1)	NNS	NST	NVT	NCS	SVA	KES	NGT	NHT	TVT	NGL	NLS	SKS	NAP	ECD	DAK	NSS		NGT	NGS
A/Kentucky/UR06-0425/2007(H1N1)	NNS	NST	NVT	NCS	SVA	KES	NGT	NHT	TVT	NGL	NLS	SRS	NAP	ECD	DAK	NSS		NGT	NGS
A/Tennessee/UR06-0523/2007(H1N1)	NNS	NST	NVT	NCS	SVA	KEP	NGT	NHT	TVT	NGL	NLS	SRS	NAP	ECD	DAK	NSS		NGT	NGS
A/Tennessee/UR06-0509/2007(H1N1)	NNS	NST	NVT	NCS	SVA	KES	NGT	NHT	TAT	NGL	NLS	SKS	NAP	ECD	DAK	NSS		NGT	NGS
A/Ohio/UR06-0353/2007(H1N1)	NNS	NST	NVT	NCS	SVA	KES	NGT	NHT	TVT	NGL	NLS	SKS	NAP	ECD	DAK	NSS		NGT	NGS
A/Tennessee/UR06-0055/2007(H1N1)	NNS	NST	NVT	NCS	SVA	KES	NGT	NHT	TVT	NGL	NLS	SKS	NAP	ECD	DAK	NSS		NGT	NGS
A/Texas/UR06-0250/2007(H1N1)	NNS	NST	NVT	NCS	SVA	KES	NGT	NHT	TVT	NGL	NLS	SKS	NAP	ECD	DAK	NSS		NGT	NGS
A/Virginia/UR06-0332/2007(H1N1)	NNS	NST	NVT	NCS	SVA	KES	NGT	NHT	TVT	NGL	NLS	SRS	NAP	ECD	DAK	NSS		NGT	NGS
A/Illinois/UR06-0215/2007(H1N1)	NNS	NST	NVT	NCS	SVA	KES	NGT	NHT	TVT	NGL	NLS	SKS	NAP	ECD	DAK	NSS		NGT	NGS
A/California/UR06-0442/2007(H1N1)	NNS	NST	NVT	NCS	SVA	KES	NGT	NHT	TVT	NGL	NLS	SKS	NAP	ECD	DAK	NSS		NGT	NGS
A/California/UR06-0552/2007(H1N1)	NNS	NST	NVT	NCS	SVA	KES	NGT	NHT	TVT	NGL	NLS	SKS	NAP	ECD	DAK	NSS		NGT	NGS
A/California/UR06-0462/2007(H1N1)	NNS	NST	NVT	NCS	SVA	KES	NGT	NHT	TVT	NGL	NLS	SKS	NAP	ECD	DAK	NSS		NGT	NGS
A/Brisbane/59/2007(H1N1)	NNS	NST	NVT	NCS	SVA	KES	NGT	NHT	TVT	NGL	NLS	SKS	NAP	ECD	DAK	NSS		NGT	NGS
A/Brisbane/59/2007(H1N1)	NNS	NST	NVT	NCS	SVA	KES	NGT	NHT	TVT	NGL	NLS	SKS	NAP	ECD	DAK	NSS		NGT	NGS
A/Ohio/UR06-0178/2007(H1N1)	NNS	NST	NVT	NCS	SVA	KES	NGT	NHT	TVT	NGL	NLS	SKS	NAP	ECD	DAK	NSS		NGT	NGS
A/Victoria/07159220/2007(H1N1)	NNS	NST	NVT	NCS	SVA	KES	NGT	NHT	TVT	NGL	NLS	SKS	NAP	ECD	DAK	NSS		NGT	NGS
A/Virginia/UR06-0107/2007(H1N1)	NNS	NST	NVT	NCS	SVA	KES	NGT	NHT	TVT	NGL	NLS	SKS	NAP	ECD	DAK	NSS		NGT	NGS
A/Kansas/UR06-0102/2007(H1N1)	NNS	NST	NVT	NCS	SVA	KES	NGT	NHT	TVT	NGL	NLS	SKS	NAP	ECD	DAK	NSS		NGT	NGS
A/New York/3442/2009(H1N1)	NNS	NST	NVT	NCS	SVA	KES	NGT	NHT	TVT	NGL	NLS	SKS	NAP	ECD	DAK	NSS		NGT	NGS
A/Novosibirsk/3/2009(H1N1)	NNS	NST	NVT	NCS	SVA	KET	NGT	NHT	TVT	NGL	NLS	SKS	NAP	ECD	DAK	NSS		NGT	NGS
A/Alaska/02/2008(H1N1)	NNS	NST	NVT	NCS	SVA	KES	NGT	NHT	TVT	NGL	NLS	SKS	NAP	ECD	DAK	NSS		NGT	NGS
A/New Jersey/09/2008(H1N1)	NNS	NST	NVT	NCS	SVA	KES	NGT	NHT	TVT	NGL	NLS	SKS	NAP	ECD	DAK	NSS		NGT	NGS
A/Louisiana/03/2008(H1N1)	NNS	NST	NVT	NCS	SVA	KES	NGT	NHT	TVT	NGL	NLS	SKS	NAP	ECD	DAK	NSS		NGT	NGS
A/Memphis/07/2008(H1N1)	NNS	NST	NVT	NCS	SVA	KES	NGT	XHT	TVT	NGL	NLS	SKS	NAP	ECD	DAK	NSS		NGT	NGS
A/New Jersey/10/2008(H1N1)	NNS	NST	NVT	NCS	SVA	KES	NGT	NHT	TVT	NGL	NLS	SKS	NAP	ECD	DAK	NSS		NGT	NGS
A/Indiana/04/2008(H1N1)	NNS	NST	NVT	NCS	SVA	KES	NGT	NHT	TVT	NGL	NLX	XKS	NAP	ECD	DAK	NSS		NGT	NGS
A/North Carolina/04/2008(H1N1)	NNS	NST	NVT	NCS	SVA	KES	NGT	NHT	TVT	NGL	NLI	IKS	NAP	ECD	DAK	NSS		NGT	NGS
A/Georgia/06/2008(H1N1)	NNS	NST	NVT	NCS	SVA	KES	NGT	NHT	TVT	NGL	NLS	SKS	NAP	ECD	DAK	NSS		NGT	NGS
A/California/06/2008(H1N1)	NNS	NST	NVT	NCS	SVA	KES	NGT	NHT	TVT	NGL	KLS	SKS	NAP	ECD	DAK	NSS		NGT	NGS
A/Wisconsin/36/2007(H1N1)	NNS	NST	NVT	NCS	SVA	KES	NGT	NHT	TVT	NGL	NLS	SKS	NAP	ECD	DAK	NSS		NGT	NGS
A/Hawaii/02/2008(H1N1)	NNS	NST	NVT	NCS	SVA	KES	NGT	NHT	TVT	NGL	NLS	SKS	NAP	ECD	DAK	NSS		NGT	NGS
A/New York/05/2008(H1N1)	NNS	NST	NVT	NCS	SVA	KES	NGT	NHT	TVT	NGL	NLS	SKS	NAP	ECD	DAK	NSS		NGT	NGS
A/Vermont/01/2008(H1N1)	NNS	NST	NVT	NCS	SVA	KES	NGT	NHT	TVT	NGL	NLS	SKS	NAP	ECD	DAK	NSS		NGT	NGS
A/Florida/13/2007(H1N1)	NNS	NST	NVT	NCS	SVA	KES	NGT	NHT	TVT	NGL	NLS	SKX	NAP	ECD	DAK	NSS		NGT	NGS
A/Florida/06/2008(H1N1)	NNS	NST	NVT	NCS	SVA	KES	NGT	NHT	TVT	NGL	NLS	SKS	NAP	ECD	DAK	NSS		NGT	NGS
A/North Dakota/05/2007(H1N1)	NNS	NST	NVT	NCS	SVA	KES	NGT	NHT	TVT	NGL	NLX	XKS	NAP	ECD	DAK	NSS		NGT	NGS
A/South Carolina/01/2008(H1N1)	NNS	NST	NVT	NCS	SVA	KES	NGT	XHT	TVT	NGL	NLS	SKS	NAP	ECD	DAK	NSS		NGT	NGS
A/Arizona/14/2007(H1N1)	NNS	NST	NVT	NCS	SVA	KES	NGT	NHT	TVT	NGL	NLS	SKS	NAP	ECD	DAK	NSS		NGT	NGS
A/Pennsylvania/13/2007(H1N1))	NNS	NST	NVT	NCS	SVA	KES	NGT	NHT	TVT	NGL	NLS	SKS	NAP	ECD	DAK	NSS		NGT	NGS
A/Berlin/60/2005(H1N1)	NNS	NST	NVT	NCS	SVA	KES	NGT	NHT	TVT	NGL	NLS	SKS	NAP	ECD	DAK	NSS		NGT	NGS
A/Bremen/5/2005(H1N1)	NNS	NST	NVT	NCS	SVA	KES	NGT	NHT	TVT	NGL	NLS	SKS	NAP	ECD	DAK	NSS		NGT	NGS
A/Niedersachsen/202/2005(H1N1)	NNS	NST	NVT	NCS	SVA	KES	NGT	NHT	TVT	NGL	NLS	SKS	NAP	ECD	DAK	NSS		NGT	NGS
A/Niedersachsen/217/2005(H1N1)	NNS	NST	NVT	NCS	SVA	KES	NGT	NHT	TVT	NGL	NLS	SKS	NAP	ECD	DAK	NSS		NGT	NGS
A/Nordrhein-Westfalen/6/2005(H1N1)	NNS	NST	NVT	NCS	SVA	KES	NGT	NHT	TVT	NGL	NLS	SKS	NAP	ECD	DAK	NSS		NGT	NGS
A/Sachsen/14/2005(H1N1)	NNS	NST	NVT	NCS	SVA	KES	NGT	NHT	TVT	NGL	NLS	SKS	NAP	ECD	DAK	NSS		NGT	NGS
A/Berlin/6/2006(H1N1)	NNS	NST	NVT	NCS	SVA	KES	NGT	NHT	TVT	NGL	NLS	SKS	NAP	ECD	DAK	NSS		NGT	NGS
A/Berlin/9/2006(H1N1)	NNS	NST	NVT	NCS	SVA	KES	NGT	NHT	TVT	NGL	NLS	SKS	NAP	ECD	DAK	NSS		NGT	NGS
(A/Berlin/13/2006(H1N1)	NNS	NST	NVT	NCS	SVA	KES	NGT	NHT	TVT	NGL	NLS	SKS	NAP	ECD	DAK	NSS		NGT	NGS
A/Niedersachsen/4/2006(H1N1)	NNS	NST	NVT	NCS	SVA	RES	NGT	NHT	TAT	NGL	NLS	SKS	NAP	ECD	DAK	NSS		NGT	NGS
A/Denmark/02/2008(H1N1)	NNS	NST	NVT	NCS	SVA	KES	NGT	NHT	TVT	NGL	NLS	SKS	NAP	ECD	DAK	NSS		NGT	NGS
A/England/545/2007(H1N1)	NNS	NST	NVT	NCS	SVA	KES	NGT	NHT	TVT	NGL	NLS	SKS	NAP	ECD	DAK	NSS		NGT	NGS
A/England/593/2006(H1N1)	NNS	NST	NVT	NCS	SVA	KES	NGT	NHT	TVT	NGL	NLS	SKS	NAP	ECD	DAK	NSS		NGT	NGS
A/England/494/2006(H1N1)	NNS	NST	NVT	NCS	SVA	KES	NGT	NHT	TVT	NGL	NLS	SKS	NAP	ECD	DAK	NSS		NGT	NGS
A/Idaho/09/2008(H1N1)	NNS	NST	NVT	NCS	SVA	KES	NGT	NHT	TVT	NGL	TLS	SKS	NAP	ECD	DAK	NSS		NGT	NGS
A/California/07/2008(H1N1)	NNS	NST	NVT	NCS	SVA	KES	NGT	NHT	TVT	NGL	NLS	SKS	NAP	ECD	DAK	NSS		NGT	NGS
A/Texas/10/2008(H1N1)	NNS	NST	NVT	NCS	SVA	KES	NGT	NHT	TVT	NGL	NLS	SKS	NAP	ECD	DAK	NSS		NGT	NGS
A/Texas/15/2008(H1N1)	NNS	NST	NVT	NCS	SVA	KES	NGT	NHT	TVT	NGL	NLS	SKS	NAP	ECD	DAK	NSS		NGT	NGS
A/Hawaii/19/2008(H1N1)	NNS	NST	NVT	NCS	SVA	KES	NGT	NHT	TVT	NGL	NLS	SKS	NAP	ECD	DAK	NSS		NGT	NGS
A/Charlottesville/6/2001(H1N1)	NNS	NST	NVT	NCS	SVA	KES	NGT	NHT	TVT	NGL	NLS	SMS	NAP	ECD	DAK	NSS		NGT	NGS
A/New York/220/2002(H1N1)	NNS	NST	NVT	NCS	SVA	KES	NGT	NHT	TVT	NGL	NLS	SKS	NAP	ECD	DAK	NSS		NGT	NGS
A/New York/208/2001(H1N1)	NNS	NST	NVT	NCS	SVA	KES	NGT	NHT	TVT	NGL	NLS	SMS	NAP	ECD	DAK	NSS		NGT	NGS
A/New York/230/2003(H1N1)	NNS	NST	NVT	NCS	SVA	KES	NGT	NHT	TVT	NGL	NLS	SKS	NAP	ECD	DAK	NSS		NGT	NGS
A/New York/233/2000(H1N1)	NNS	NST	NVT	NCS	SVA	KES	NGT	NHT	TVT	NGL	NLS	SMS	NAP	ECD	DAK	NSS		NGT	NGS
A/New York/222/2003(H1N1)	NNS	NST	NVT	NCS	SVA	KES	NGT	NHT	TVT	NGL	NLS	SKS	NAP	ECD	DAK	NSS		NGT	NGS
A/New York/399/2003(H1N1)	NNS	NST	NVT	NCS	SVA	KES	NGT	NHT	TVT	NGL	NLS	SKS	NAP	ECD	DAK	NSS		NGT	NGS
A/New York/241/2001(H1N1)	NNS	NST	NVT	NCS	SVA	KES	NGT	NHT	TVT	NGL	NLS	SMS	NAP	ECD	DAK	NSS		NGT	NGS
A/New York/305/2001(H1N1)	NNS	NST	NVT	NCS	SVA	KES	NGT	NHT	TVT	NGL	NLS	SMS	NAP	ECD	DAK	NSS		NGT	NGS
A/New York/306/2001(H1N1)	NNS	NST	NVT	NCS	SVA	KES	NGT	NHT	TVT	NGL	NLS	SMS	NAP	ECD	DAK	NSS		NGT	NGS
A/New York/446/2001(H1N1)	NNS	NST	NVT	NCS	SVA	KES	NGT	NHT	TVT	NGL	NLS	SMS	NAP	ECD	DAK	NSS		NGT	NGS
A/New York/497/2003(H1N1)	NNS	NST	NVT	NCS	SVA	KES	NGT	NHT	TVT	NGL	NLS	SKS	NAP	ECD	DAK	NSS		NGT	NGS
A/New York/212/2001(H1N1)	NNS	NST	NVT	NCS	SVA	KES	NGT	NHT	TVT	NGL	NLS	SMS	NAP	ECD	DAK	NSS		NGT	NGS
A/Norway/1261/2007(H1N1)	NNS	NST	NVT	NCS	SVA	KES	NGT	NHT	TVT	NGL	NLS	SKS	NAP	ECD	DAK	NSS		NGT	NGS
A/Norway/168/2008(H1N1)	NNS	NST	NVT	NCS	SVA	KES	NGT	NHT	TVT	NGL	NLS	SKS	NAP	ECD	DAK	NSS		NGT	NGS
A/Norway/1684/2007(H1N1)	NNS	NST	NVT	NCS	SVA	KES	NGT	NHT	TVT	NGL	NLS	SKS	NAP	ECD	DAK	NSS		NGT	NGS
A/Norway/181/2008(H1N1)	NNS	NST	NVT	NCS	SVA	KES	NGT	NHT	TVT	NGL	NLS	SKS	NAP	ECD	DAK	NSS		NGT	NGS
A/Norway/199/2008(H1N1)	NNS	NST	NVT	NCS	SVA	KES	NGT	NHT	TVT	NGL	NLS	SKS	NAP	ECD	DAK	NSS		NGT	NGS
A/Norway/2159/2006(H1N1)	NNS	NST	NVT	NCS	SVA	RES	NGT	NHT	TTT	NGL	NLS	SKS	NAS	ECD	DAK	NSS		NGT	NGS
A/Norway/243/2008(H1N1)	NNS	NST	NVT	NCS	SVA	KES	NGT	NHT	TVT	NGL	NLS	SKS	NAP	ECD	DAK	NSS		NGT	NGS
A/Norway/365/2008(H1N1)	NNS	NST	NVT	NCS	SVA	KES	NGT	NHT	TVT	NGL	NLS	SKS	NAP	ECD	DAK	NSS		NGT	NGS
A/Texas/UR06-0156/2007(H1N1)	NNS	NST	NVT	NCS	SVA	KES	NGT	NHT	TVT	NGL	NLS	SKS	NAP	ECD	DAK	NSS		NGT	NGS
A/Japan/AF07/2008(H1N1)	NNS	NST	NVT	NCS	SVA	KES	NGT	NHT	TVT	NGL	NLS	SKS	NAP	ECD	DAK	NSS		NGT	NGS
A/Florida/UR07-0022/2008(H1N1)	NNS	NST	NVT	NCS	SVA	KES	NGT	NHT	TVT	NGL	NLS	SKS	NAP	ECD	DAK	NSS		NGT	NGS
A/Tennessee/UR06-0379/2007(H1N1)	NNS	NST	NVT	NCS	SVA	KES	NGT	NHT	TVT	NGL	NLS	SRS	NAP	ECD	DAK	NSS		NGT	NGS
A/Managua/4032.01/2008(H1N1)	NNS	NST	NVT	NCS	SVA	KES	NGT	NHT	TVT	NGL	NLS	SKS	NAP	ECD	DAK	NSS		NGT	NGS
A/Managua/3027.01/2008(H1N1)	NNS	NST	NVT	NCS	SVA	KES	NGT	NHT	TVT	NGL	NLS	SKS	NAP	ECD	DAK	NSS		NGT	NGS
A/Guangzhou/483/2006(H1N1)	NNS	NST	NVT	NCS	SVA	KES	NGT	NHT	TVT	NGL	NLS	SKS	NAP	ECD	DAK	NSS		NGT	NGS
A/Hawaii/31/2007(H1N1)	NNS	NST	NVT	NCS	SVA	KES	NGT	NHT	TVT	NGL	NLS	SKS	NAP	ECD	DAK	NSS		NGT	NGS
A/Texas/31/2007(H1N1)	NNS	NST	NVT	NCS	SVA	KES	NGT	NHT	TVT	NGL	NLS	SKS	NAP	ECD	DAK	NSS		NGT	NGS
A/Ohio/05/2006(H1N1)	NNS	NST	NVT	NCS	SVA	KES	NGT	XHT	TVT	NGL	NLS	SKS	NAP	ECD	DAK	NSS		NGT	NGS
A/Hawaii/15/2007(H1N1)	NNS	NST	NVT	NCS	SVA	KES	NGT	NHT	TVT	NGL	NLS	SKS	NAP	ECD	DAK	NSS		NGT	NGS
A/Hawaii/31/2007(H1N1)	NNS	NST	NVT	NCS	SVA	KES	NGT	NHT	TVT	NGL	NLS	SKS	NAP	ECD	DAK	NSS		NGT	NGS
A/Hawaii/21/2007(H1N1)	NNS	NST	NVT	NCS	SVA	KES	NGT	NHT	TVT	NGL	XLS	SKS	NAP	ECD	DAK	NSS		NGT	NGS
A/Hawaii/35/2007(H1N1)	NNS	NST	NVT	NCS	SVA	KES	NGT	XHT	TVT	NGL	NLS	SKS	NAP	ECD	DAK	NSS		NGT	NGS
A/South Dakota/06/2007(H1N1)	NNS	NST	NVT	NCS	SVA	KES	NGT	NHT	TVT	NGL	NLS	SKS	NAP	ECD	DAK	NSS		NGT	NGS
A/Idaho/06/2007(H1N1))	NNS	NST	NVT	NCS	SVA	KES	NGT	NHT	TVT	NGL	NLS	SKS	NAP	ECD	DAK	NSS		NGT	NGS
A/Illinois/11/2007(H1N1)	NNS	NST	NVT	NCS	SVA	KES	NGT	NHT	TVT	NGL	TLX	XKS	NAP	ECD	DAK	NSS		NGT	NGS
A/Illinois/13/2007(H1N1)	NNS	NST	NVT	NCS	SVA	KES	NGT	NHT	TVT	NGL	NLS	SKS	NAP	ECD	DAK	NSS		NGT	NGS
A/Arizona/03/2007(H1N1)	NNS	NST	NVT	NCS	SVA	KES	NGT	NHT	TVT	NGL	NLS	SKS	NAP	ECD	DAK	NSS		NGT	NGS
A/Colorado/25/2007(H1N1)	NNS	NST	NVT	NCS	SVA	KES	NGT	NHT	TVT	NGL	NLS	SKS	NAP	ECD	DAK	NSS		NGT	NGS
A/Texas/78/2007(H1N1)	NNS	NST	NVT	NCS	SVA	KES	NGT	NHT	TVT	NGL	NLS	SKS	NAP	ECD	DAK	NSS		NGT	NGS
A/Arizona/07/2007(H1N1)	NNS	NST	NVT	NCS	SVA	KES	NGT	NHT	TVT	NGL	NLS	SKS	NAP	ECD	DAK	NSS		NGT	NGS
A/Massachusetts/14/2007(H1N1)	NNS	NST	NVT	NCS	SVA	KES	NGT	NHT	TVT	NGL	NLS	SKX	NAP	ECD	DAK	NSS		NGT	NGS
A/Florida/10/2007(H1N1)	NNS	NST	NVT	NCS	SVA	KES	NGT	NHT	TVT	NGL	NLS	SKS	NAP	ECD	DAK	NSS		NGT	NGS
A/New York/16/2007(H1N1)	NNS	NST	NVT	NCS	SVA	KES	NGT	NHT	TVT	NGL	NLS	SKS	NAP	ECD	DAK	NSS		NGT	NGS
A/Colorado/21/2007(H1N1)	NNS	NST	NVT	NCS	SVA	KES	NGT	NHT	TVT	NGL	NLS	SKS	NAP	ECD	DAK	NSS		NGT	NGS
A/Illinois/10/2007(H1N1)	NNS	NST	NVT	NCS	SVA	KES	NGT	NHT	TVT	NGL	NLI	IKS	NAP	ECD	DAK	NSS		NGT	NGS
A/Pennsylvania/01/2008(H1N1)	NNS	NST	NVT	NCS	SVA	KES	NGT	NHT	TVT	NGL	NLS	SKS	NAP	ECD	DAK	NSS		NGT	NGS
A/Washington/40/2007(H1N1)	NNS	NST	NVT	NCS	SVA	KES	NGT	NHT	TVT	NGL	NLX	XKS	NAP	ECD	DAK	NSS		NGT	NGS
A/Colorado/33/2007(H1N1)	NNS	NST	NVT	NCS	SVA	KES	NGT	NHT	TVT	NGL	NLS	SKS	NAP	ECD	DAK	NSS		NGT	NGS
A/Washington/28/2007(H1N1)	NNS	NST	NVT	NCS	SVA	KES	NGT	NHT	TVT	NGL	NLS	SKS	NAP	ECD	DAK	NSS		NGT	NGS
A/Maryland/04/2007(H1N1)	NNS	NST	NVT	NCS	SVA	KES	NGT	NHT	TVT	NGL	NLS	SKS	NAP	ECD	DAK	NSS		NGT	NGS
A/New Jersey/20/2007(H1N1)	NNS	NST	NVT	NCS	SVA	KES	NGT	NHT	TVT	NGL	NLS	SKS	NAP	ECD	DAK	NSS		NGT	NGS
A/New Jersey/02/2008(H1N1)	NNS	NST	NVT	NCS	SVA	KES	NGT	NHT	TVT	NGL	NLS	SKS	NAP	ECD	DAK	NSS		NGT	NGS
A/New Mexico/01/2008(H1N1)	NNS	NST	NVT	NCS	SVA	KES	NGT	NHT	TVT	NGL	NLS	SKS	NAP	ECD	DAK	NSS		NGT	NGS
A/Hawaii/38/2007(H1N1)	NNS	NST	NVT	NCS	SVA	KES	NGT	NHT	TVT	NGL	NLS	SKS	NAP	ECD	DAK	NSS		NGT	NGS
A/Yangon/M195/2008(H1N1)	NNS	NST	NVT	NCS	SVA	KES	NGT	NHT	TVT	NGL	NLS	SKS	NAP	ECD	DAK	NSS		NGT	NGS
A/Yangon/M285/2008(H1N1)	NNS	NST	NVT	NCS	SVA	KES	NGT	NHT	TVT	NGL	NLS	SKS	NAP	ECD	DAK	NNS		NGT	NGS
A/Naypyitaw/M721/2008(H1N1)	NNS	NST	NVT	NCS	SVA	KES	NGT	NHT	TVT	NGL	NLS	SKS	NAP	ECD	DAK	NSS		NGT	NGS
A/North Carolina/07/2008(H1N1)	NNS	NST	NVT	NCS	SVA	KES	NGT	NHT	TVT	NGL	NLS	SKS	NAP	ECD	DAK	NSS		NGT	NGS
A/Hawaii/55/2008(H1N1)	NNS	NST	NVT	NCS	SVA	KES	NGT	NHT	TVT	NGL	NLS	SKS	NAP	ECD	DAK	NSS		NGT	NGS
A/Virginia/07/2008(H1N1)	NNS	NST	NVT	NCS	SVA	KES	NGT	NHT	TVT	NGL	KLS	SKS	NAP	ECD	DAK	NSS		NGT	NGS
A/Pennsylvania/12/2008(H1N1)	NNS	NST	NVT	NCS	SVA	KES	NGT	NHT	TVT	NGL	NLS	SKS	NAP	ECD	DAK	NSS		NGT	NGS
A/Hawaii/58/2008(H1N1)	NNS	NST	NVT	NCS	SVA	KES	NGT	NHT	TVT	NGL	NLS	SKS	NAP	ECD	DAK	NSS		NGT	NGS
A/Minnesota/33/2008(H1N1)	NNS	NST	NVT	NCS	SVA	KES	NGT	NHT	TVT	NGL	NLS	SKS	NAP	ECD	DAK	NSS		NGT	NGS
A/Colorado/17/2008(H1N1)	NNS	NST	NVT	NCS	SVA	KES	NGT	NHT	TVT	NGL	NLS	SKS	NAP	ECD	DAK	NSS		NGT	NGS
A/Pennsylvania/14/2008(H1N1)	NNS	NST	NVT	NCS	SVA	KES	NGT	NHT	TVT	NGL	NLS	SKS	NAP	ECD	DAK	NSS		NGT	NGS
A/Wisconsin/04/2009(H1N1)	NNS	NST	NVT	NCS	SVA	KES	NGT	NHT	TVT	NGL	NLS	SKS	NAP	ECD	DAK	NSS		NGT	NGS
A/North Carolina/04/2009(H1N1)	NNS	NST	NVT	NCS	SVA	KES	NGT	NHT	TVT	NGL	NLS	SKS	NAP	ECD	DAK	NSS		NGT	NGS
A/Kentucky/08/2009(H1N1)	NNS	NST	NVT	NCS	SVA	KES	NGT	NHT	TVT	NGL	NLS	SKS	NAP	ECD	DAK	NSS		NGT	NGS
A/Nebraska/06/2009(H1N1)	NNS	NST	NVT	NCS	SIA	KES	NGT	NHT	TVT	NGL	NLS	SKS	NAP	ECD	DAK	NSS		NGT	NGS
A/Wisconsin/01/2009(H1N1)	NNS	NST	NVT	NCS	SVA	KES	NGT	NHT	TVT	NGL	NLS	SKS	NAP	ECD	DAK	NSS		NGT	NGS
A/California/01/2009(H1N1))	NNS	NST	NVT	NCS	SVA	KES	NGT	NHT	TVT	NGL	NLS	SKS	NAP	ECD	DAK	NSS		NGT	NGS
A/Indiana/07/2009(H1N1)	NNS	NST	NVT	NCS	SVA	KES	NGT	SHT	TVT	NGL	NLS	SKS	NAP	ECD	DAK	NSS		NGT	NGS
A/Maryland/04/2009(H1N1)	NNS	NST	NVT	NCS	SVA	KES	NGT	NHT	TVT	NGL	NLS	SKS	NAP	ECD	DAK	NSS		NGT	NGS
A/Ohio/06/2009(H1N1)	NNS	NST	NVT	NCS	SVA	KES	NGT	NHT	TVT	NGL	NLS	SKS	NAP	ECD	DAK	NSS		NGT	NGS
A/Oregon/02/2009(H1N1)	NNS	NST	NVT	NCS	SVA	KES	NGT	NHT	TVT	NGL	NLS	SKS	NAP	ECD	DAK	NSS		NGT	NGS
A/Pennsylvania/11/2009(H1N1)	NNS	NST	NVT	NCS	SVA	KES	NGT	NHT	TVT	NGL	NLS	SKS	NAP	ECD	DAK	NSS		NGT	NGS
A/Nebraska/01/2009(H1N1)	NNS	NST	NVT	NCS	SVA	KES	NGT	NHT	TVT	NGL	NLS	SKS	NAP	ECD	DAK	NSS		NGT	NGS
A/Colorado/02/2009(H1N1)	NNS	NST	NVT	NCS	SVA	KES	NGT	NHT	TVT	NGL	NLS	SKS	NAP	ECD	DAK	NSS		NGT	NGS
A/West Virginia/03/2009(H1N1)	NNS	NST	NVT	NCS	SVA	KES	NGT	NHT	TVT	NGL	NLS	SKS	NAP	ECD	DAK	NSS		NGT	NGS
A/Texas/38/2009(H1N1)	NNS	NST	NVT	NCS	SVA	KES	NGT	NHT	TVT	NGL	NLS	SKS	NAP	ECD	DAK	NSS		NGT	NGS
A/North Carolina/01/2009(H1N1)	NNS	NST	NVT	NCS	SVA	KES	NGT	NHT	TVT	NGL	NLS	SKS	NAP	ECD	DAK	NSS		NGT	NGS
A/Arkansas/01/2009(H1N1)	NNS	NST	NVT	NCS	SVA	KES	NGT	NHT	TVT	NGL	NLS	SKS	NAP	ECD	DAK	NSS		NGT	NGS
A/California/26/2009(H1N1)	NNS	NST	NVT	NCS	SVA	KES	NGT	NHT	TVT	NGL	NLS	SKS	NAP	ECD	DAK	NSS		NGT	NGS
A/Pennsylvania/04/2009(H1N1)	NNS	NST	NVT	NCS	SVA	KES	NGT	NHT	TVT	NGL	NLS	SKS	NTP	ECD	DTK	NSS		NGT	NGS
A/Florida/03/2009(H1N1)	NNS	NST	NVT	NCS	SVA	KES	NGT	NHT	TVT	NGL	NLS	SKS	NAP	ECD	DAK	NSS		NGT	NGS
A/Arkansas/02/2009(H1N1)	NNS	NST	NVT	NCS	SVA	KES	NGT	NHT	TVT	NGL	NLS	SKS	NAP	ECD	DAK	NSS		NGT	NGS
A/Pennsylvania/01/2009(H1N1)	NNS	NST	NVT	NCS	SVA	KES	NGT	NHT	TVT	NGL	NLS	SKS	NAP	ECD	DAK	NSS		NGT	NGS
A/Minnesota/01/2009(H1N1)	NNS	NST	NVT	NCS	SVA	KES	NGT	NHT	TVT	NGL	NLS	SKS	NAP	ECD	DAK	NSS		NGT	NGS
A/New York/56/2009(H1N1)	NNS	NST	NVT	NCS	SVA	KES	NGT	NHT	TVT	NGL	NLS	SKS	NAP	ECD	DAK	NSS		NGT	NGS
A/Indiana/03/2009(H1N1)	NNS	NST	NVT	NCS	SVA	KES	NGT	NHT	TVT	NGL	NLS	SKS	NAP	ECD	DAK	NSS		NGT	NGS
A/New York/64/2009(H1N1)	NNS	NST	NVT	NCS	SVA	KES	NGT	NHT	TVT	NGL	NLX	XKS	NAP	ECD	DAK	NSS		NGT	NGS
A/Canterbury/28/2000(H1N1)	NNS	NST	NVT	NCS	SVA	KES	NGT	NHT	TVT	NGL	NLS	SKS	NAP	ECD	DAK	NSS		NGT	NGS
A/Canterbury/33/2000(H1N1)	NNS	NST	NVT	NCS	SVA	KES	NGT	NHT	TVT	NGL	NLS	SKS	NAP	ECD	DAK	NSS		NGT	NGS
A/Canterbury/34/2000(H1N1)	NNS	NST	NVT	NCS	SVA	KES	NGT	NHT	TVT	NGL	NLS	SKS	NAP	ECD	DAK	NSS		NGT	NGS
A/Canterbury/37/2000(H1N1)	NNS	NST	NVT	NCS	SVA	KES	NGT	NHT	TVT	NGL	NLS	SKS	NAP	ECD	DAK	NSS		NGT	NGS
A/Canterbury/23/2000(H1N1)	NNS	NST	NVT	NCS	SVA	KES	NGT	NHT	TVT	NGL	NLS	SKS	NAP	ECD	DAK	NSS		NGT	NGS
A/South Canterbury/31/2000(H1N1)	NNS	NST	NVT	NCS	SVA	KES	NGT	NHT	TVT	NGL	NLS	SKS	NAP	ECD	DAK	NSS		NGT	NGS
A/South Canterbury/40/2000(H1N1)	NNS	NST	NVT	NCS	SVA	KES	NGT	NHT	TVT	NGL	NLS	SKS	NAP	ECD	DAK	NSS		NGT	NGS
A/Canterbury/60/2000(H1N1)	NNS	NST	NVT	NCS	SVA	KES	NGT	NHT	TVT	NGL	NLS	SKS	NAP	ECD	DAK	NSS		NGT	NGS
A/South Canterbury/59/2000(H1N1)	NNS	NST	NVT	NCS	SVA	KES	NGT	NHT	TVT	NGL	NLS	SKS	NAP	ECD	DAK	NSS		NGT	NGS
A/Canterbury/08/2001(H1N1)	NNS	NST	NVT	NCS	SVA	KES	NGT	NHT	TVT	NGL	NLS	SMS	NAP	ECD	DAK	NSS		NGT	NGS
A/Canterbury/74/2001(H1N1)	NNS	NST	NVT	NCS	SVA	KES	NGT	NHT	TVT	NGL	NLS	SMS	NAP	ECD	DAK	NSS		NGT	NGS
A/Canterbury/43/2000(H1N1)	NNS	NST	NVT	NCS	SVA	KES	NGT	NHT	TVT	NGL	NLS	SKS	NAP	ECD	DAK	NSS		NGT	NGS
A/Canterbury/17/2001(H1N1)	NNS	NST	NVT	NCS	SVA	KES	NGT	NHT	TVT	NGL	NLS	SMS	NAP	ECD	DAK	NSS		NGT	NGS
A/Canterbury/25/2001(H1N1)	NNS	NST	NVT	NCS	SVA	KES	NGT	NHT	TVT	NGL	NLS	SMS	NAP	ECD	DAK	NSS		NGT	NGS
A/Canterbury/30/2001(H1N1)	NNS	NST	NVT	NCS	SVA	KES	NGT	NHT	TVT	NGS	NLS	SMS	NAP	ECD	DAK	NSS		NGT	NGS
A/Canterbury/35/2001(H1N1)	NNS	NST	NVT	NCS	SVA	KES	NGT	NHT	TVT	NGL	NLS	SMS	NAP	ECD	DAK	NSS		NGT	NGS
A/Canterbury/45/2001(H1N1)	NNS	NST	NVT	NCS	SVA	KES	NGT	NHT	TVT	NGL	NLS	SMS	NAP	ECD	DAK	NSS		NGT	NGS
A/Canterbury/72/2001(H1N1)	NNS	NST	NVT	NCS	SVA	KES	NGT	NHT	TVT	NGL	NLS	SMS	NAP	ECD	DAK	NSS		NGT	NGS
A/Canterbury/73/2001(H1N1)	NNS	NST	NVT	NCS	SVA	KES	NGT	NHT	TVT	NGL	NLS	SMS	NAP	ECD	DAK	NSS		NGT	NGS
A/Canterbury/125/2001(H1N1)	NNS	NST	NVT	NCS	SVA	KES	NGT	NHT	TVT	NGL	NLS	SMS	NAP	ECD	DAK	NSS		NGT	NGS
A/Canterbury/01/2001(H1N1)	NNS	NST	NVT	NCS	SVA	KES	NGT	NHT	TVT	NGL	NLS	SKS	NAP	ECD	DAK	NSS		NGT	NGS
A/West Coast/33/2001(H1N1)	NNS	NST	NVT	NCS	SVA	KES	NGT	NHT	TVT	NGL	NLS	SMS	NAP	ECD	DAK	NSS		NGT	NGS
A/Canterbury/54/2001(H1N1)	NNS	NST	NVT	NCS	SVA	KES	NGT	NHT	TVT	NGL	NLS	SMS	NAP	ECD	DAK	NSS		NGT	NGS
A/Canterbury/20/2001(H1N1)	NNS	NST	NVT	NCS	SVA	KES	NGT	NHT	TVT	NGL	KLS	SMS	NAP	ECD	DAK	NSS		NGT	NGS
A/Canterbury/22/2001(H1N1)	NNS	NST	NVT	NCS	SVA	KES	NGT	NHT	TVT	NGL	NLS	SMS	NAP	ECD	DAK	NSS		NGT	NGS
A/Waikato/7/2001(H1N1)	NNS	NST	NVT	NCS	SVA	KES	NGT	NHT	TVT	NGL	NLS	SMS	NAP	ECD	DAK	NSS		NGT	NGS
A/Waikato/10/2001(H1N1)	NNS	NST	NVT	NCS	SVA	KES	NGT	NHT	TVT	NGL	NLS	SMF	NAP	ECD	DAK	NSS		NGT	NGS
A/Waikato/20/2001(H1N1))	NNS	NST	NVT	NCS	SVA	KES	NGT	NHT	TVT	NGL	NLS	SMS	NAP	ECD	DAK	NSS		NGT	NGS
A/Wellington/28/2001(H1N1)	NNS	NST	NVT	NCS	SVA	KES	NGT	NHT	TVT	NGL	NLS	SMS	NAP	ECD	DAK	NSS		NGT	NGS
A/Wellington/18/2000(H1N1)	NNS	NST	NVT	NCS	SVA	KES	NGT	NHT	TVT	NGL	NLS	SKS	NAP	ECD	DAK	NSS		NGT	NGS
A/Wellington/14/2005(H1N1)	NNS	NST	NVT	NCS	SVA	KES	NGT	NHT	TVT	NGL	NLS	SKS	NAP	ECD	DAK	NSS		NGT	NGS
A/Taiwan/567/2002(H1N1)	NNS	NST	NVT	NCS	SVA	KES	NGT	NHT	TVT	NGL	NLS	SMS	NAP	ECD	DAK	NSS		NGT	NGS
A/Taiwan/70132/2008(H1N1)	NNS	NST	NVT	NCS	SVA	KES	NGT	NHT	TVT	NGL	NLS	SKS	NAP	ECD	DAK	NSS		NGT	NGS
A/Taiwan/70167/2008(H1N1)	NNS	NST	NVT	NCS	SVA	KKS	NGT	KHT	TVT	NGL	NLS	SKS	NAP	ECD	DAK	NSS		NGT	NGS
A/Taiwan/52/2002(H1N1)	NNS	NST	NVT	NCS	SVA	KES	NGT	NHT	TVT	NGL	NLS	SMS	NAP	ECD	DAK	NSS		NGT	NGS
A/Managua/3759.02/2008(H1N1)	NNS	NST	NVT	NCS	SVA	KES	NGT	NHT	TVT	NGL	NLS	SKS	NAP	ECD	DAK	NSS		NGT	NGS
A/Managua/4412.01/2008(H1N1)	NNA	NAT	NVT	NCS	SVA	KES	NGT	NHT	TVT	NGL	NLS	SKS	NAP	ECD	DAK	NSS		NGT	NGS
A/Managua/3570.01/2008(H1N1)	NNS	NST	NVT	NCS	SVA	KES	NGT	NHT	TVT	NGL	NLS	SKS	NAP	ECD	DAK	NSS		NGT	NGS
A/Niigata/07F102/2008(H1N1)	NNS	NST	NVT	NCS	SVA	KES	NGT	NHT	TVT	NGL	NLS	SKS	NAP	ECD	DAK	NSS		NGT	NGS
A/Hokkaido/07H007/2007(H1N1)	NNS	NST	NVT	NCS	SVA	KES	NGT	NHT	TVT	NGL	NLS	SKS	NAP	ECD	DAK	NSS		NGT	NGS
A/Kyoto/07K316/2008(H1N1)	NNS	NST	NVT	NCS	SVA	KKS	NGT	NHT	TVT	NGL	NLS	SKS	NAP	ECD	DAK	NSS		NGT	NGS
A/Kyoto/07K454/2008(H1N1)	NNS	NST	NVT	NCS	SVA	KES	NGT	NHT	TVT	NGL	NLS	SKS	NAP	ECD	DAK	NSS		NGT	NGS
A/Nagasaki/07N035/2008(H1N1)	NNS	NST	NVT	NCS	SVA	KES	NGT	NHT	TVT	NGL	NLS	SKS	NAP	ECD	DAK	NSS		NGT	NGS
A/Niigata/08F093/2009(H1N1)	NNS	NST	NVT	NCS	SVA	KES	NGT	NHT	TVT	NGL	NLS	SKS	NAP	ECD	DAK	NSS		NGT	NGS
A/Managua/4444.01/2008(H1N1)	NNS	NST	NVT	NCS	SVA	KES	NGT	NHT	TVT	NGL	NLS	SKS	NAP	ECD	DAK	NSS		NGT	NGS
A/New Jersey/AF09/2008(H1N1)	NNS	NST	NVT	NCS	SVA	KES	NGT	NHT	TVT	NGL	NLS	SKS	NAP	ECD	DAK	NSS		NGT	NGS
A/Managua/4070.01/2008(H1N1)	NNS	NST	NVT	NCS	SVA	KES	NGT	NHT	TVT	NGL	NLS	SKS	NAP	ECD	DAK	NSS		NGT	NGS
A/Taiwan/2985/2002(H1N1)	NNS	NST	NVT	NCS	SVA	KES	NGT	NHT	TVT	NGL	NLS	SMS	NAP	ECD	DAK	NIS		NGT	NGS
A/Hiroshima/37/2001(H1N1)	NNS	NST	NVT	NCS	SVA	KES	NGT	NHT	TVT	NGL	NLS	SKS	NAP	ECD	DAK	NSS		NGT	NGS
A/Nebraska/07/2008(H1N1)	NNS	NST	NVT	NCS	SVA	KES	NGT	XHT	TVT	NGL	NLS	SKS	NAP	ECD	DAK	NSS		NGT	NGS
A/Maryland/05/2008(H1N1)	NNS	NST	NVT	NCS	SVA	KES	NGT	NHT	TVT	NGL	NLS	SKS	NAP	ECD	DAK	NSS		NGT	NGS
A/Massachusetts/08/2008(H1N1)	NNS	NST	NVT	NCS	SVA	KES	NGT	NHT	TVT	NGL	NLS	SKS	NAP	ECD	DAK	NSS		NGT	NGS
A/Washington/08/2008(H1N1)	NNS	NST	NVT	NCS	SVA	KES	NGT	NHT	TVT	NGL	NLS	SKS	NAP	ECD	DAK	NSS		NGT	NGS
A/North Dakota/01/2008(H1N1)	NNS	NST	NVT	NCS	SVA	KES	NGT	NHT	TVT	NGL	NLS	SKS	NAP	ECD	DAK	NSS		NGT	NGS
A/Massachusetts/09/2008(H1N1)	NNS	NST	NVT	NCS	SVA	KES	NGT	NHT	TVT	NGL	NLS	SKS	NAP	ECD	DAK	NSS		NGT	NGS
A/South Carolina/06/2008(H1N1)	NNS	NST	NVT	NCS	SVA	KES	NGT	NHT	TVT	NGL	NLS	SKS	NAP	ECD	DAK	NSS		NGT	NGS
A/Florida/21/2008(H1N1)	NNS	NST	NVT	NCS	SVA	KES	NGT	NHT	TVT	NGL	TLS	SKS	NAP	ECD	DAK	NSS		NGT	NGS
A/New Caledonia/6/2008(H1N1)	NNS	NST	NVT	NCS	SVA	KES	NGT	NHT	TVT	NGL	NLS	SKS	NAP	ECD	DAK	NSS		NGT	NGS
A/Victoria/07159220/2007(H1N1)	NNS	NST	NVT	NCS	SVA	KES	NGT	NHT	TVT	NGL	NLS	SKS	NAP	ECD	DAK	NSS		NGT	NGS
A/Nyiregyhaza/01/2007(H1N1)	NNS	NST	NVT	NCS	SVA	KES	NGT	NHT	TVT	NGL	NLS	SKS	NAP	ECD	DAK	NSS		NGT	NGS
A/Tehran/670/2007(H1N1)	NNS	NST	NVT	NCS	SVA	KES	NGT	NHT	TVT	NGL	NLS	SKS	NAP	ECD	DAK	NSS		NGT	NGS
A/Mazandaran/510/2008(H1N1)	NNS	NST	NVT	NCS	SVA	KES	NGT	KHT	TVT	NGL	NLS	SKS	NAP	ECD	DAK	NSS		NGT	NGS
A/Tabriz/7/2005(H1N1)	NNS	NST	NVT	NCS	SVA	KES	NGT	NHT	TVT	NGL	NLS	SKS	NAP	ECD	DAK	NSS		NGT	NGS
A/Morioka/3/2005(H1N1)	NNS	NST	NVT	NCS	SVA	KES	NGT	NHT	TVT	NGL	NLS	SKS	NAP	ECD	DAK	NSS		NGT	NGS
A/Morioka/4/2005(H1N1)	NNS	NST	NVT	NCS	SVA	KES	NGT	NHT	TVT	NGL	NLS	SKS	NAP	ECD	DAK	NSS		NGT	NGS
A/Morioka/21/2005(H1N1)	NNS	NST	NVT	NCS	SVA	KES	NGT	NHT	TVT	NGL	NLS	SKS	NAP	ECD	DAK	NSS		NGT	NGS
A/Thailand/332/2008(H1N1)	NNS	NST	NVT	NCS	SVA	KES	NGT	NHT	TVT	NGL	NLS	SKS	NAP	ECD	DAK	NSS		NGT	NGS
A/Thailand/469/2008(H1N1)	NNS	NST	NVT	NCS	SVA	KES	NGT	NHT	TVT	NGL	NLS	SKS	NAP	ECD	DAK	NSS		NGT	NGS
A/Michigan/1/2003(H1N1)	NNS	NST	NVT	NCS	SVA	KES	NGT	NHT	TVT	NGL	NLS	SKS	NAP	ECD	DAK	NSS		NGT	NGS
A/South Australia/56/2005(H1N1)	NNS	NST	NVT	NCS	SVA	KES	NGT	NHT	TVT	NGL	NLS	SKS	NAP	ECD	DAK	NSS		NGT	NGS
A/South Australia/64/2000(H1N1)	NNS	NST	NVT	NCS	SIA	KES	NGT	NHT	TVT	NGL	NLS	SKS	NAS	ECD	DAK	NSS		NGT	NGS
A/South Australia/46/2000(H1N1)	NNS	NST	NVT	NCS	SIA	KES	NGT	NHT	TVT	NGL	NLS	SKS	NAS	ECD	DAK	NSS		NGT	NGS
(A/South Australia/40/2000(H1N1)	NNS	NST	NVT	NCS	SIA	KES	NGT	NHT	TVT	NGL	NLS	SKS	NAS	ECD	DAK	NSS		NGT	NGS
A/Memphis/5/2003(H1N1)	NNS	NST	NVT	NCS	SVA	KES	NGT	NHT	TVT	NGL	NLS	SKS	NAP	ECD	DAK	NSS		NGT	NGS
A/Memphis/15/2000(H1N1)	NNS	NST	NVT	NCS	SVA	KES	NGT	NHT	TVT	NGL	NLS	SKS	NAP	ECD	DAK	NSS		NGT	NGS
A/Auckland/579/2000(H1N1)	NNS	NST	NVT	NCS	SVA	KES	NGT	NHT	TVT	NGL	NLS	SKS	NAP	ECD	DAK	NSS		NGT	NGS
A/Auckland/581/2000(H1N1)	NNS	NST	NVT	NCS	SVA	KES	NGT	NHT	TVT	NGL	NLS	SKS	NAP	ECD	DAK	NSS		NGT	NGS
A/Auckland/590/2000(H1N1)	NNS	NST	NVT	NCS	SVA	KES	NGT	NHT	TVT	NGL	NLS	SKS	NAP	ECD	DAK	NSS		NGT	NGS
A/Auckland/606/2001(H1N1)	NNS	NST	NVT	NCS	SVA	KES	NGT	NHT	TVT	NGL	NLS	SMS	NAP	ECD	DAK	NSS		NGT	NGS
A/Auckland/595/2000(H1N1)	NNS	NST	NVT	NCS	SVA	KES	NGT	NHT	TVT	NGL	NLS	SKS	NAP	ECD	DAK	NSS		NGT	NGS
A/Thailand/CU41/2006(H1N1)	NNS	NST	NVT	NCS	SVA	RES	NGT	NHT	TAT	NGL	NLS	SKS	NAP	ECD	DAK	NSS		NGT	NGS
A/Thailand/CU68/2006(H1N1)	NNS	NST	NVT	NCS	SVA	KES	NGT	NHT	TVT	NGL	NLS	SKS	NAP	ECD	DAK	NSS		NGT	NGS
A/Thailand/CU75/2006(H1N1)	NNS	NST	NVT	NCS	SVA	KES	NGT	NHT	TVT	NGL	NLS	SKS	NAP	ECD	DAK	NSS		NGT	NGS
A/Denmark/16/2001(H1N1)	NNS	NST	NVT	NCS	SVA	KES	NGT	NHT	TVT	NGL	NLS	SKS	NAP	ECD	DAK	NSS		NGT	NGS
A/Denmark/17/2001(H1N1)	NNS	NST	NVT	NCS	SIA	KES	NGT	NHT	TVT	NGL	NLS	SKS	NAS	ECD	DAK	NSS		NGT	NGS
A/Denmark/36/2001(H1N1)	NNS	NST	NVT	NCS	SVA	KES	NGT	NHT	TVT	NGL	NLS	SMS	NAP	ECD	DAK	NSS		NGT	NGS
A/Denmark/40/2000(H1N1)	NNS	NST	NVT	NCS	SVA	KES	NGT	NHT	TVT	NGL	NLS	SMS	NAP	ECD	DAK	NSS		NGT	NGS
A/Denmark/22/2005(H1N1)	NNS	NST	NVT	NCS	SVA	KES	NGT	NHT	TVT	NGL	NLS	SKS	NAP	ECD	DAK	NSS		NGT	NGS
A/Denmark/79/2005(H1N1)	NNS	NST	NVT	NCS	SVA	KES	NGT	NHT	TVT	NGL	NLS	SKS	NAP	ECD	DAK	NSS		NGT	NGS
A/Denmark/110/2005(H1N1)	NNS	NST	NVT	NCS	SVA	KES	NGT	NHT	TVT	NGL	NLS	SKS	NAP	ECD	DAK	NSS		NGT	NGS
A/Florida/08/2006(H1N1)	NNS	NST	NVT	NCS	SVA	KES	NGT	NHT	TVT	NGL	NLX	XKS	NAP	ECD	DAK	NSS		NGT	NGS
A/St. Petersburg/08/2006 X-163(H1N1)	NNS	NST	NVT	NCS	SVA	KES	NGT	NHT	TVT	NGL	NLS	SKS	NAP	ECD	DAK	NSS		NGT	NGS
A/St. Petersburg/08/2006 X-163A(H1N1)	NNS	NST	NVT	NCS	SVA	KES	NGT	NHT	TVT	NGL	NLS	SKS	NAP	ECD	DAK	NSS		NGT	NGS
/St. Petersburg/08/2006 X-163B(H1N1)	NNS	NST	NVT	NCS	SVA	KES	NGT	NHT	TVT	NGL	NLS	SKS	NAP	ECD	DAK	NSS		NGT	NGS
A/New Mexico/02/2006(H1N1)	NNS	NST	NVT	NCS	SVA	KES	NGT	NHT	TVT	NGL	NLS	SKS	NAP	ECD	DAK	NSS		NGT	NGS
A/Illinois/01/2006(H1N1)	NNS	NST	NVT	NCS	SVA	KES	NGT	NHT	TVT	NGL	NLS	SKS	NAP	ECD	DAK	NSS		NGT	NGS
A/Wisconsin/49/2006(H1N1)	NNS	NST	NVT	NCS	SVA	KES	NGT	NHT	TVT	NGL	NLS	SKS	NAP	ECD	DAK	NSS		NGT	NGS
A/Maryland/01/2007(H1N1)	NNS	NST	NVT	NCS	SVA	KES	NGT	NHT	TVT	NGL	NLS	SKS	NAP	ECD	DAK	NSS		NGT	NGS
A/Texas/06/2007(H1N1)	NNS	NST	NVT	NCS	SVA	KES	NGT	NHT	TVT	NGL	NLS	SKS	NAP	ECD	DAK	NSS		NGT	NGS
A/Mississippi/02/2006(H1N1)	NNS	NST	NVT	NCS	SVA	KES	NGT	NHX	XVT	NGL	NLS	SKS	NAP	ECD	DAK	NSS		NGT	NGS
A/South Dakota/03/2007(H1N1)	NNS	NST	NVT	NCS	SVA	KES	NGT	NHT	TVT	NGL	XLS	SKS	NAP	ECD	DAK	NSS		NGT	NGS
/Utah/12/2009(H1N1)	NNS	NST	NVT	NCS	SVA	KES	NGT	NHT	TVT	NGL	NLS	SKS	NAP	ECD	DAK	NSS		NGT	NGS
A/Wisconsin/14/2009(H1N1)	NNS	NST	NVT	NCS	SVA	KES	NGT	NHT	TVT	NGL	NLS	SKS	NAP	ECD	DAK	NSS		NGT	NGS
A/Kentucky/UR06-0082/2007(H1N1)	NNS	NST	NVT	NCS	SVA	KES	NGT	NHT	TVT	NGL	NLS	SKS	NAP	ECD	DAK	NSS		NGT	NGS
A/Colorado/UR06-0255/2007(H1N1)	NNS	NST	NVT	NCS	SVA	KES	NGT	NHT	TVT	NGL	NLS	SKS	NAP	ECD	DAK	NSS		NGT	NGS
A/Alabama/UR06-0455/2007(H1N1)	NNS	NST	NVT	NCS	SVA	KES	NGT	NHT	TVT	NGL	NLS	SKS	NAP	ECD	DAK	NSS		NGT	NGS
A/Illinois/UR06-0333/2007(H1N1)	NNS	NST	NVT	NCS	SVA	KES	NGT	NHT	TVT	NGL	NLS	SKS	NAP	ECD	DAK	NSS		NGT	NGS
A/Kentucky/UR06-0129/2007(H1N1)	NNS	NST	NVT	NCS	SVA	KES	NGT	NHT	TVT	NGL	NLS	SKS	NAP	ECD	DAK	NSS		NGT	NGS
A/Kentucky/UR06-0097/2007(H1N1)	NNS	NST	NVT	NCS	SVA	KES	NGT	NHT	TVT	NGL	NLS	SKS	NAP	ECD	DAK	NSS		NGT	NGS
A/Illinois/UR06-0415/2007(H1N1)	NNS	NST	NVT	NCS	SVA	KES	NGT	NHT	TVT	NGL	NLS	SKS	NAP	ECD	DAE	NSS		NGT	NGS
A/Mississippi/UR06-0142/2007(H1N1)	NNS	NST	NVT	NCS	SVA	KES	NGT	NHT	TVT	NGL	NLS	SKS	NAP	ECD	DAK	NSS		NGT	NGS
A/Kentucky/UR06-0188/2007(H1N1)	NNS	NST	NVT	NCS	SVA	KES	NGT	NHT	TVT	NGL	NLS	SKS	NAP	ECD	DAK	NSS		NGT	NGS
A/Kentucky/UR06-0553/2007(H1N1)	NNS	NST	NVT	NCS	SVA	KES	NGT	NHT	TVT	NGL	NLS	SKS	NAP	ECD	DAK	NSS		NGT	NGS
A/Texas/UR06-0359/2007(H1N1)	NNS	NST	NVT	NCS	SVA	KES	NGT	NHT	TVT	NGL	NLS	SKS	NAP	ECD	DAK	NSS		NGT	NGS
A/Vermont/UR06-0574/2007(H1N1)	NNS	NST	NVT	NCS	SVA	KES	NGT	NHT	TVT	NGL	NLS	SKS	NAP	ECD	DAK	NSS		NGT	NGS
(A/Mississippi/UR06-0537/2007(H1N1)	NNS	NST	NVT	NCS	SVA	KES	NGT	NHT	TVT	NGL	NLS	SKS	NAP	ECD	DAK	NSS		NGT	NGS
A/Kentucky/UR06-0069/2007(H1N1)	NNS	NST	NVT	NCS	SVA	KES	NGT	NHT	TVT	NGL	NLS	SKS	NAP	ECD	DAK	NSS		NGT	NGS
A/Kentucky/UR06-0034/2007(H1N1)	NNS	NST	NVT	NCS	SVA	KES	NGT	NHT	TIT	NGL	NLS	SKS	NAP	ECD	DAK	NSS		NGT	NGS
A/Ohio/UR06-0325/2007(H1N1)	NNS	NST	NVT	NCS	SVA	KES	NGT	NHT	TVT	NGL	NLS	SKS	NAP	ECD	DAK	NSS		NGT	NGS
A/Virginia/UR06-0109/2007(H1N1)	NNS	NST	NVT	NCS	SVA	KES	NGT	NHT	TVT	NGL	NLS	SKS	NAP	ECD	DAK	NSS		NGT	NGS
A/Texas/UR06-0303/2007(H1N1)	NNS	NST	NVT	NCS	SVA	KES	NGT	NHT	TVT	NGL	NLS	SKS	NAP	ECD	DAK	NSS		NGT	NGS
A/Kentucky/UR06-0028/2007(H1N1)	NNS	NST	NVT	NCS	SVA	KES	NGT	NHT	TVT	NGL	NLS	SKS	NAP	ECD	DAK	NSS		NGT	NGS
A/Florida/UR06-0354/2007(H1N1)	NNS	NST	NVT	NCS	SVA	KES	NGT	NHT	TVT	NGL	NLS	SKS	NAP	ECD	DAK	NSS		NGT	NGS
A/Mississippi/UR06-0378/2007(H1N1)	NNS	NST	NVT	NCS	SVA	KES	NGT	NHT	TVT	NGL	NLS	SKS	NAP	ECD	DAK	NSS		NGT	NGS
A/Texas/UR06-0444/2007(H1N1)	NNS	NST	NVT	NCS	SVA	KES	NGT	NHT	TVT	NGL	NLS	SKS	NAP	ECD	DAK	NSS		NGT	NGS
A/Mississippi/UR06-0595/2007(H1N1))	NNS	NST	NVT	NCS	SVA	KES	NGT	NHT	TVT	NGL	NLS	SKS	NAP	ECD	DAK	NSS		NGT	NGS
A/Tennessee/UR06-0087/2007(H1N1)	NNS	NST	NVT	NCS	SVA	KES	NGT	NHT	TVT	NGL	NLS	SKS	NAP	ECD	DAK	NSS		NGT	NGS
A/California/UR06-0393/2007(H1N1)	NNS	NST	NVT	NCS	SVA	KES	NGT	NHT	TVT	NGL	NLS	SKS	NAP	ECD	DAK	NSS		NGT	NGS
A/Kentucky/UR06-0476/2007(H1N1)	NNS	NST	NVT	NCS	SVA	KES	NGT	NHT	TVT	NGL	NLS	SKS	NAP	ECD	DAK	NSS		NGT	NGS
A/Vermont/UR06-0511/2007(H1N1)	NNS	NST	NVT	NCS	SVA	KES	NGT	NHT	TVT	NGL	NLS	SKS	NAP	ECD	DAK	NSS		NGT	NGS
A/New York/UR06-0199/2007(H1N1)	NNS	NST	NVT	NCS	SVA	RES	NGT	NHT	TTT	NGL	NLS	SKS	NAS	ECD	DAK	NSS		NGT	NGS
A/Vermont/UR06-0035/2007(H1N1)	NNS	NST	NVT	NCS	SVA	KES	NGT	NHT	TVT	NGL	NLS	SKS	NAP	ECD	DAK	NSS		NGT	NGS
A/Kentucky/UR06-0061/2007(H1N1)	NNS	NST	NVT	NCS	SVA	KES	NGT	NHT	TVT	NGL	NLS	SKS	NAP	ECD	DAK	NSS		NGT	NGS
A/California/UR06-0321/2007(H1N1)	NNS	NST	NVT	NCS	SVA	KES	NGT	NHT	TVT	NGL	NLS	SKS	NAP	ECD	DAK	NSS		NGT	NGS
A/Colorado/UR06-0287/2007(H1N1)	NNS	NST	NVT	NCS	SVA	KES	NGT	NHT	TVT	NGL	NLS	SKS	NAP	ECD	DAK	NSS		NGT	NGS
A/Kentucky/UR06-0058/2007(H1N1)	NNS	NST	NVT	NCS	SVA	KES	NGT	NHT	TVT	NGL	NLS	SKS	NAP	ECD	DAK	NSS		NGT	NGS
A/Colorado/UR06-0336/2007(H1N1)	NNS	NST	NVT	NCS	SVA	KES	NGT	NHT	TVT	NGL	NLS	SKS	NAP	ECD	DAK	NSS		NGT	NGS
A/Ohio/UR06-0518/2007(H1N1)	NNS	NST	NVT	NCS	SVA	KES	NGT	NHT	TVT	NGL	NLS	SKS	NAP	ECD	DAK	NSS		NGT	NGS
A/Ohio/UR06-0091/2007(H1N1)	NNS	NST	NVT	NCS	SVA	KES	NGT	NHT	TVT	NGL	NLS	SKS	NAP	ECD	DAK	NSS		NGT	NGS
A/Kansas/UR06-0104/2007(H1N1)	NNS	NST	NVT	NCS	SVA	KES	NGT	NHT	TVT	NGL	NLS	SKS	NAP	ECD	DAK	NSS		NGT	NGS
A/Illinois/UR06-0146/2007(H1N1)	NNS	NST	NVT	NCS	SVA	KES	NGT	NHT	TVT	NGL	NLS	SKS	NAP	ECD	DAK	NSS		NGT	NGS
A/Illinois/UR06-0137/2007(H1N1)	NNS	NST	NVT	NCS	SVA	KES	NGT	NHT	TVT	NGL	NLS	SKS	NAP	ECD	DAK	NSS		NGT	NGS
A/Kentucky/UR06-0081/2007(H1N1)	NNS	NST	NVT	NCS	SVA	KES	NGT	NHT	TVT	NGL	NLS	SKS	NAP	ECD	DAK	NSS		NGT	NGS
A/Vermont/UR06-0472/2007(H1N1)	NNS	NST	NVT	NCS	SVA	KES	NGT	NHT	TVT	NGL	NLS	SKS	NAP	ECD	DAK	NSS		NGT	NGS
A/Colorado/UR06-0499/2007(H1N1)	NNS	NST	NVT	NCS	SVA	KES	NGT	NHT	TVT	NGL	NLS	SKS	NAP	ECD	DAK	NSS		NGT	NGS
A/Tennessee/UR06-0239/2007(H1N1)	NNS	NST	NVT	NCS	SVA	KES	NGT	NHT	TVT	NGL	NLS	SKS	NAP	ECD	DAK	NSS		NGT	NGS
A/Kentucky/UR06-0371/2007(H1N1)	NNS	NST	NVT	NCS	SVA	KES	NGT	NHT	TVT	NGL	NLS	SKS	NAP	ECD	DAK	NSS		NGT	NGS
A/Florida/UR06-0208/2007(H1N1)	NNS	NST	NVT	NCS	SVA	KES	NGT	NHT	TVT	NGL	NLS	SKS	NAP	ECD	DAK	NSS		NGT	NGS
A/Kentucky/UR06-0220/2007(H1N1)	NNS	NST	NVT	NCS	SVA	KES	NGT	NHT	TVT	NGL	NLS	SKS	NAP	ECD	DAK	NSS		NGT	NGS
A/Illinois/UR06-0249/2007(H1N1)	NNS	NST	NVT	NCS	SVA	KES	NGT	NHT	TVT	NGL	NLS	SKS	NAP	ECD	DAK	NSS		NGT	NGS
A/Tennessee/UR06-0119/2007(H1N1)	NNS	NST	NVT	NCS	SVA	KES	NGT	NHT	TVT	NGL	NLS	SRS	NAP	ECD	DAK	NSS		NGT	NGS
A/Illinois/UR06-0136/2007(H1N1)	NNS	NST	NVT	NCS	SVA	KES	NGT	NHT	TVT	NGL	NLS	SKS	NAP	ECD	DAK	NSS		NGT	NGS
A/Ohio/UR06-0166/2007(H1N1)	NNS	NST	NVT	NCS	SVA	KES	NGT	NHT	TVT	NGL	NLS	SKS	NAP	ECD	DAK	NSS		NGT	NGS
A/Tennessee/UR06-0414/2007(H1N1)	NNS	NST	NVT	NCS	SVA	KES	NGT	NHT	TVT	NGL	NLS	SRS	NAP	ECD	DAK	NSS		NGT	NGS
A/Texas/UR06-0204/2007(H1N1)	NNS	NST	NVT	NCS	SVA	KES	NGT	NHT	TVT	NGL	NLS	SKS	NAP	ECD	DAK	NSS		NGT	NGS
A/New York/UR06-0326/2007(H1N1)	NNS	NST	NVT	NCS	SVA	RES	NGT	NHT	TTT	NGL	NLS	SKS	NAS	ECD	DAK	NSS		NGT	NGS
A/Texas/UR06-0216/2007(H1N1)	NNS	NST	NVT	NCS	SVA	KES	NGT	NHT	TVT	NGL	NLS	SKS	NAP	ECD	DAK	NSS		NGT	NGS
A/Virginia/UR06-0297/2007(H1N1)	NNS	NST	NVT	NCS	SVA	KES	NGT	NHT	TVT	NGL	NLS	SKS	NAP	ECD	DAK	NSS		NGT	NGS
A/Virginia/UR06-0562/2007(H1N1)	NNS	NST	NVT	NCS	SVA	KES	NGT	NHT	TVT	NGL	NLS	SKS	NAP	ECD	DAK	NSS		NGT	NGS
A/Illinois/UR06-0088/2007(H1N1)	NNS	NST	NVT	NCS	SVA	KES	NGT	NHT	TVT	NGL	NLS	SKS	NAP	ECD	DAK	NSS		NGT	NGS
A/Illinois/UR06-0131/2007(H1N1)	NNS	NST	NVT	NCS	SVA	KES	NGT	NHT	TVT	NGL	NLS	SKS	NAP	ECD	DAK	NSS		NGT	NGS
A/Virginia/UR06-0549/2007(H1N1	NNS	NST	NVT	NCS	SVA	KES	NGT	NHT	TVT	NGL	NLS	SKS	NAP	ECD	DAK	NSS		NGT	NGS
A/Kentucky/UR06-0339/2007(H1N1)	NNS	NST	NVT	NCS	SVA	KES	NGT	NHT	TVT	NGL	NLS	SKS	NAP	ECD	DAK	NSS		NGT	NGS
A/Illinois/UR06-0227/2007(H1N1)	NNS	NST	NVT	NCS	SVA	KES	NGT	NHT	TVT	NGL	NLS	SKS	NAP	ECD	DAK	NSS		NGT	NGS
A/Texas/UR06-0039/2007(H1N1)	NNS	NST	NVT	NCS	SVA	KES	NGT	NHT	TVT	NGL	NLS	SKS	NAP	ECD	DAK	NSS		NGT	NGS
A/Virginia/UR06-0075/2007(H1N1)	NNS	NST	NVT	NCS	SVA	KES	NGT	NHT	TVT	NGL	NLS	SKS	NAP	ECD	DAK	NSS		NGT	NGS
A/Kansas/UR06-0143/2007(H1N1)	NNS	NST	NVT	NCS	SVA	KES	NGT	NHT	TVT	NGL	NLS	SKS	NAP	ECD	DAK	NSS		NGT	NGS
A/Mississippi/UR06-0014/2006(H1N1)	NNS	NST	NVT	NCS	SVA	KES	NGT	NHT	TVT	NGL	NLS	SKS	NAP	ECD	DAK	NSS		NGT	NGS
A/California/UR06-0440/2007(H1N1)	NNS	NST	NVT	NCS	SVA	KES	NGT	NHT	TVT	NGL	NLS	SKS	NAP	ECD	DAK	NSS		NGT	NGS
A/Virginia/UR06-0295/2007(H1N1)	NNS	NST	NVT	NCS	SVA	KES	NGT	NHT	TVT	NGL	NLS	SKS	NAP	ECD	DAK	NSS		NGT	NGS
A/Virginia/UR06-0266/2007(H1N1)	NNS	NST	NVT	NCS	SVA	KES	NGT	NHT	TVT	NGL	NLS	SKS	NAP	ECD	DAK	NSS		NGT	NGS
A/Tennessee/UR06-0312/2007(H1N1)	NNS	NST	NVT	NCS	SVA	KKS	NGT	NHT	TVT	NGL	NLS	SRS	NAP	ECD	DAK	NSS		NGT	NGS
A/Illinois/UR06-0093/2007(H1N1)	NNS	NST	NVT	NCS	SVA	KES	NGT	NHT	TVT	NGL	NLS	SKS	NAP	ECD	DAK	NSS		NGT	NGS
A/Tennessee/UR06-0076/2007(H1N1)	NNS	NST	NVT	NCS	SVA	KES	NGT	NHT	TVT	NGL	NLS	SKS	NAP	ECD	DAK	NSS		NGT	NGS
A/Oklahoma/UR06-0519/2007(H1N1))	NNS	NST	NVT	NCS	SVA	KES	NGT	NHT	TVT	NGL	NLS	SKS	NAP	ECD	DAK	NSS		NGT	NGS
A/Kentucky/UR06-0182/2007(H1N1)	NNS	NST	NVT	NCS	SVA	KES	NGT	NHT	TVT	NGL	NLS	SKS	NAP	ECD	DAK	NSS		NGT	NGS
A/Texas/UR06-0420/2007(H1N1)	NNS	NST	NVT	NCS	SVA	KES	NGT	NHT	TVT	NGL	NLS	SKS	NAP	ECD	DAK	NSS		NGT	NGS
A/California/UR06-0479/2007(H1N1)	NNS	NST	NVT	NCS	SVA	KES	NGT	NHT	TVT	NGL	NLS	SKS	NAP	ECD	DAK	NSS		NGT	NGS
A/Tennessee/UR06-0073/2007(H1N1)	NNS	NST	NVT	NCS	SVA	KES	NGT	NHT	TVT	NGL	NLS	SKS	NAP	ECD	DAK	NSS		NGT	NGS
A/Kentucky/UR06-0372/2007(H1N1)	NNS	NST	NVT	NCS	SVA	KES	NGT	NHT	TVT	NGL	NLS	SKS	NAP	ECD	DAK	NSS		NGT	NGS
A/Virginia/UR06-0180/2007(H1N1)	NNS	NST	NVT	NCS	SVA	KES	NGT	NHT	TVT	NGL	NLS	SRS	NAP	ECD	DAK	NSS		NGT	NGS
A/Virginia/UR06-0361/2007(H1N1)	NNS	NST	NVT	NCS	SVA	KES	NGT	NHT	TVT	NGL	NLS	SKS	NAP	ECD	DAK	NSS		NGT	NGS
A/Kansas/UR06-0103/2007(H1N1)	NNS	NST	NVT	NCS	SVA	KES	NGT	NHT	TVT	NGL	NLS	SKS	NAP	ECD	DAK	NSS		NGT	NGS
A/Kentucky/UR06-0070/2007(H1N1)	NNS	NST	NVT	NCS	SVA	KES	NGT	NHT	TVT	NGL	NLS	SKS	NAP	ECD	DAK	NSS		NGT	NGS
A/New York/3768/2009(H1N1)	NNS	NST	NVT	NCS	SVA	KES	NGT	NHT	TVT	NGL	NLS	SKS	NAP	ECD	DAK	NSS		NGT	NGS
A/New York/3315/2009(H1N1)	NNS	NST	NVT	NCS	SVA	KES	NGT	NHT	TVT	NGL	NLS	SKS	NAP	ECD	DAK	NSS		NGT	NGS
A/Novosibirsk/151/2009(H1N1)	NNS	NST	NVT	NCS	SVA	KES	NGT	NHT	TVT	NGL	NLS	SKS	NAP	ECD	DAK	NSS		NGT	NGS
A/Colorado/39/2007(H1N1)	NNS	NST	NVT	NCS	SVA	KES	NGT	NHT	TVT	NGL	TLS	SKS	NAP	ECD	DAK	NSS		NGT	NGS
A/New Jersey/08/2008(H1N1)	NNS	NST	NVT	NCS	SVA	KES	NGT	NHT	TVT	NGL	NLS	SKS	NAP	ECD	DAK	NSS		NGT	NGS
A/California/10/2006(H1N1)	NNS	NST	NVT	NCS	SVA	KES	NGT	NHT	TVT	NGL	NLS	SKS	NAP	ECD	DAK	NSS		NGT	NGS
A/Hawaii/44/2007(H1N1)	NNS	NST	NVT	NCS	SVA	KES	NGT	NHT	TVT	NGL	NLS	SKS	NAP	ECD	DAK	NSS		NGT	NGS
A/Idaho/02/2008(H1N1)	NNS	NST	NVT	NCS	SVA	KES	NGT	KHT	TVT	NGL	NLS	SKS	NAP	ECD	DAK	NSS		NGT	NGS
A/California/26/2007(H1N1)	NNS	NST	NVT	NCS	SVA	KES	NGT	NHT	TVT	NGL	NLS	SKS	NAP	ECD	DSK	NSS		NGT	NGS
A/Florida/19/2007(H1N1)	NNS	NST	NVT	NCS	SVA	KES	NGT	NHT	TVT	NGL	NLS	SKS	NAP	ECD	DAK	NSS		NGT	NGS
A/Maryland/01/2008(H1N1)	NNS	NST	NVT	NCS	SVA	KES	NGT	NHT	TVT	NGL	NLS	SKS	NAP	ECD	DAK	NSS		NGT	NGS
A/New York/03/2008(H1N1)	NNS	NST	NVT	NCS	SVA	KES	NGT	NHT	TVT	NGL	XLS	SKS	NAP	ECD	DAK	NSS		NGT	NGS
A/Florida/09/2008(H1N1)	NNS	NST	NVT	NCS	SVA	KES	NGT	NHT	TVT	NGL	NLS	SKS	NAP	ECD	DAK	NSS		NGT	NGS
A/Memphis/03/2008(H1N1)	NNS	NST	NVT	NCS	SVA	XES	NGT	NHT	TVT	NGL	NLS	SKS	NAP	ECD	DAK	NSS		NGT	NGS
A/Hawaii/06/2008(H1N1)	NNS	NST	NVT	NCS	SVA	KES	NGT	NHT	TVT	NGL	NLS	SKS	NAP	ECD	DAK	NSS		NGT	NGS
A/Mississippi/06/2008(H1N1)	NNS	NST	NVT	NCS	SVA	KES	NGT	NHT	TVT	NGL	SLS	SKS	NAP	ECD	DAK	NSS		NGT	NGS
A/Wyoming/10/2008(H1N1)	NNS	NST	NVT	NCS	SVA	KES	NGT	NHT	TVT	NGL	NLS	SKS	NAP	ECD	DAK	NSS		NGT	NGS
A/Oklahoma/02/2008(H1N1)	NNS	NST	NVT	NCS	SVA	KES	NGT	NHT	TVT	NGL	NLS	SKS	NAP	ECD	DAK	NSS		NGT	NGS
A/Minnesota/01/2008(H1N1)	NNS	NST	NVT	NCS	SVA	KES	NGT	NHT	TVT	NGL	NLS	SKS	NAP	ECD	DAK	NSS		NGT	NGS
A/Hamburg/1/2005(H1N1)	NNS	NST	NVT	NCS	SVA	KES	NGT	NHT	TVT	NGL	NLS	SKS	NAP	ECD	DAK	NSS		NGT	NGS
A/Hessen/4/2005(H1N1)	NNS	NST	NVT	NCS	SVA	KES	NGT	NHT	TAT	NGL	NLS	SKS	NAP	ECD	DAK	NSS		NGT	NGS
A/Niedersachsen/191/2005(H1N1)	NNS	NST	NVT	NCS	SVA	KES	NGT	NHT	TVT	NGL	NLS	SKS	NAP	ECD	DAK	NSS		NGT	NGS
A/Niedersachsen/192/2005(H1N1)	NNS	NST	NVT	NCS	SVA	KES	NGT	NHT	TVT	NGL	NLS	SKS	NAP	ECD	DAK	NSS		NGT	NGS
A/Niedersachsen/5/2006(H1N1)	NNS	NST	NVT	NCS	SVA	RES	NGT	NHT	TAT	NGL	NLS	SKS	NAP	ECD	DAK	NSS		NGT	NGS
A/Denmark/94/2008(H1N1)	NNS	NST	NVT	NCS	SVA	KES	NGT	NHT	TVT	NGL	NLS	SKS	NAP	ECD	DAK	NSS		NGT	NGS
A/Denmark/52/2008(H1N1)	NNS	NST	NVT	NCS	SVA	KES	NGT	NHT	TVT	NGL	NLS	SKS	NAP	ECD	DAK	NSS		NGT	NGS
A/Denmark/122/2008(H1N1)	NNS	NST	NVT	NCS	SVA	KES	NGT	NHT	TVT	NGL	NLS	SKS	NAP	ECD	DAK	NSS		NGT	NGS
A/Cambodia/0374/2007(H1N1)	NNS	NST	NVT	NCS	SVA	KES	NGT	NHT	TVT	NGL	NLS	SKS	NAP	ECD	DAK	NSS		NGT	NGS
A/Cambodia/365/2007(H1N1)	NNS	NST	NVT	NCS	SVA	KES	NGT	NHT	TVT	NGL	NLS	SKS	NAP	ECD	DAK	NSS		NGT	NGS
A/England/26/2008(H1N1)	NNS	NST	NVT	NCS	SVA	KES	NGT	NHT	TVT	NGL	NLS	SKS	NAP	ECD	DAK	NSS		NGT	NGS
(A/Washington/05/2008(H1N1)	NNS	NST	NVT	NCS	SVA	KES	NGT	XHT	TVT	NGL	XLS	SKS	NAP	ECD	DAK	NSS		NGT	NGS
A/Washington/06/2008(H1N1)	NNS	NST	NVT	NCS	SVA	KES	NGT	NHT	TVT	NGL	NLS	SKS	NAP	ECD	DAK	NSS		NGT	NGS
A/Wisconsin/12/2008(H1N1)	NNS	NST	NVT	NCS	SVA	KES	NGT	NHT	TVT	NGL	NLS	SKS	NAP	ECD	DAK	NSS		NGT	NGS
Total 1521
Swine influenza viruses isolated in human were highlighted in red
The sequence in each unit of table represents the corresponding sequon of each site. The potential glycosites were highlighted by filling the units in yellow.

## Sheet: human pandemic
Potential glycosites on HA in human pandemic influenza A/H1N1 viruses
Location	Stalk			Side of head				Top of head					Side of head					Endo-
	27	28	40	71	73	90	104	142	144	172	177	179	286	291	293	304	498	557
H1N1/South Carolina/1/1918	NNS	NST	NVT	KCN	NIA	ASS	NGT	NHE	ETT	GSS	KLS	SKS	DAP	DCN	NTK	NSS	NGT	NGS
Pandemic 2009	NNS	NST	NVT				NGT					NKS			NTT	NSS	NGT	NGS
Total 808	763	763	807				805					4			789	804	808	790
Conservation (%)	94.4307	94.4307	99.8762				99.6287					0.49505			97.6485	99.505	100	97.7723
A/Beijing/SE2649/2009(H1N1)												NKS
A/Salekhard/01/2009(H1N1)												NKS
A/Haishu/SWL110/2010(H1N1)												NKS
A/Orenburg/IIV-13/2010(H1N1)												NKS
The sequence in each unit of table represents the corresponding sequon of each site. The potential glycosites were highlighted by filling the units in yellow.

## Sheet: Avian
Potential glycosites on HA in avian influenza A/H1N1 viruses
Location	Stalk			Side of head		Top of head	Side of head		Stalk	Endo-
Strains	27	28	40	71	104	177	293	304	498	557
Glycosites	NNS	NST	NVT	NCS	NGT	NLS	NTT	NSS	NGT	NGS
Total 100	98	98	100	1	99	1	5	100	100	100
Conservation (%)	98	98	100	1	99	1	5	100	100	100
A/quail/Nanchang/12-340/2000(H1N1)				NCS
A/dunlin/Alaska/44421-660/2008(H1N1)					NGA
A/quail/Nanchang/12-340/2000(H1N1)						NLS
A/turkey/Kansas/4880/1980 (H1N1)							NTT
A/turkey/NC/19762/1988(H1N1)							NTT
A/turkey/NC/17026/1988(H1N1)							NTT
A/chicken/PA/35154/1991(H1N1)							NTT
A/turkey/IA/21089-3/1992(H1N1)							NTT
The sequence in each unit of table represents the corresponding sequon of each site. The potential glycosites were highlighted by filling the units in yellow.

## Sheet: Swine
Potential glycosites of HA in swine influenza viruses
Location	Stalk			Side of head						Top of head					Side of head							Stalk					Endo-
strains	27	28	40	71	73	90	91	104	136	142	144	172	177	179	201	212	239	286	291	293	304	415	425	472	489	498	557	NOT
A/swine/Iowa/15/1930(H1N1)	NNS	NST	NVT	KCN	NIA			NGT												DTK	NSS					NGT	NGS
A/swine/Iowa/15/1930(H1N1)	NNS	NST	NVT	KCN	NIA			NGT												DTK	NSS					NGT	NGS
A/swine/1931(H1N1)	NNS	NST	NVT	KCN	NIA			NGT												DTK	NSS					NGT	NGS
A/swine/USA/1976/1931(H1N1)	NNS	NST	NVT	KCN	NIA			NGT												DTK	NSS					NGT	NGS
A/swine/USA/1976-MA/1931(H1N1)	NNS	NST	NVT	KCN	NIA			NGT												DTK	NSS					NGT	NGS
A/swine/Ohio/23/1935(H1N1)	NNS	NST	NVT	KCN	NIA			NGT												DTK	NSS					NGT	NGS
A/swine/Cambridge/1939(H1N1)	NNS	NST	NVT	KCN	NIA			TGA												NTK	NSS					NGT	NGS
A/swine/Jamesburg/1942(H1N1)	NNS	NST	NVT	KCN	NIA			NGT												DTK	NSS					NGT	NGS
A/swine/Iowa/1945(H1N1)	NNS	NST	NVT	KCN	NIA			NGT												DTK	NSS					NGT	NGS
A/swine/Wisconsin/1/1957(H1N1)	NNS	NST	NVT	KCN	NIA			NGT												NTK	NTS					NGT	NGS
A/swine/Wisconsin/1/1961(H1N1)	NNS	NST	NVT	KCN	NIA			NGT												NTK	NTS					NGT	NGS
A/swine/Wisconsin/1/1961(H1N1)	NNS	NST	NVT	KCN	NIA			NGT												NTK	NTS					NGT	NGS
A/swine/Wisconsin/2/1966(H1N1)	NNS	NST	NVT	KCN	NIA			NGT												NTK	NTS					NGT	NGS
A/swine/Wisconsin/1/1967(H1N1)	NNS	NST	NVT	KCN	NIA			NGT												NTK	NTS					NGT	NGS
A/swine/Wisconsin/1/1968(H1N1)	NNS	NST	NIT	KCN	NIA			NGT												NTK	NTS					NGT	NGS
A/swine/Wisconsin/2/1970(H1N1)	NNS	NST	NVT	KCN	NIA			NGT												NTK	NTS					NGT	NGS
A/swine/Wisconsin/1/1971(H1N1)	NNS	NST	NVT	KCN	NIA			NGT												NTK	NTS					NGT	NGS
A/swine/Iowa/1973(H1N1)	NNS	NST	NVT	KCN	NIA			NGT												NTK	NTS					NGT	NGS
A/swine/Illinois/1/1975(H1N1)	NNS	NST	NVT	KCN	NIA			NGT												NTK	NTS					NGT	NGS
A/swine/Tennessee/1/1975(H1N1)	NNS	NST	NVT	KCN	NIA			NGT												NTK	NTS					NGT	NGS
A/swine/Minnesota/24/1975(H1N1)	NNS	NST	NVT	KCN	NIA			NGT												NTK	NTS					NGT	NGS
A/swine/New Jersey/11/1976(H1N1)	NNS	NST	NVT	KCN	NIA			NGT												NTK	NTS					NGT	NGS
A/swine/Tennessee/3/1976(H1N1)	NNS	NST	NVT	KCN	NIA			NGT												NTK	NTS					NGT	NGS
A/swine/Tennessee/7/1976(H1N1)	NNS	NST	NVT	KCN	NIA			NGT												NTK	NTS					NGT	NGS
A/swine/Tennessee/15/1976(H1N1)	NNS	NST	NVT	KCN	NIA			NGT												NTK	NTS					NGT	NGS
A/swine/Tennessee/17/1976(H1N1)	NNS	NST	NVT	KCN	NIA			NGT												NTK	NTS					NGT	NGS
A/swine/Iowa/1/1976(H1N1)	NNS	NST	NVT	KCN	NIA			NGT												NTK	NTS					NGT	NGS
A/swine/Tennessee/19/1976(H1N1)	NNS	NST	NVT	KCN	NIA			NGT												NTK	NTS					NGT	NGS
A/swine/Iowa/4/1976(H1N1)	NNS	NST	NVT	KCN	NIA			NGT												NTK	NTS					NGT	NGS
A/swine/Kentucky/1/1976(H1N1)	NNS	NST	NVT	KCN	NIA			NGT												NTT	NTS					NGT	NGS
A/swine/Minnesota/27/1976(H1N1)	NNS	NST	NVT	KCN	NIA			NGT						NKS						NTK	NTS					NGT	NGS
A/swine/Tennessee/23/1976(H1N1)	NNS	NST	NVT	KCN	NIA			NGT						NKS						NTT	NTS					NGT	NGS
A/swine/Tennessee/10/1976(H1N1)	NNS	NST	NVT	KCN	NIA			NGT												NTK	NTS					NGT	NGS
A/swine/Wisconsin/30747/1976(H1N1)	NNS	NST	NVT	KCN	NIA			NGT												NTT	NTS					NGT	NGS
A/swine/Wisconsin/30954/1976(H1N1)	NNS	NST	NVT	KCN	NIA			NGT												NTT	NTS					NGT	NGS
A/swine/Tennessee/25/1977(H1N1)	NNS	NST	NVT	KCN	NIA			NGT												NTK	NTS					NGT	NGS
A/swine/Tennessee/19/1977(H1N1)	NNS	NST	NVT	KCN	NIA			NGT						NKS						NTK	NTS					NGT	NGS
A/swine/Tennessee/21/1977(H1N1)	NNS	NST	NVT	KCN	NIA			NGT						NKS						NTK	NTS					NGT	NGS
A/swine/Tennessee/31/1977(H1N1)	NNS	NST	NVT	KCN	NIA			NGT						NKS						NTK	NTS					NGT	NGS
A/swine/Tennessee/49/1977(H1N1)	NNS	NST	NVT	KCN	NIA			NGT						NKS						NTK	NTS					NGT	NGS
A/swine/Tennessee/64/1977(H1N1)	NNS	NST	NVT	KCN	NIA			NGT												NTK	NTS					NGT	NGS
A/swine/Tennessee/10/1977(H1N1)	NNS	NST	NVT	KCN	NIA			NGT												NTT	NTS					NGT	NGS
A/swine/Tennessee/62/1977(H1N1)	NNS	NST	NVT	KCN	NIA			NGT												NTK	NTS					NGT	NGS
A/swine/Tennessee/65/1977(H1N1)	NNS	NST	NVT	KCN	NIA			NGT												NTK	NTS					NGT	NGS
A/swine/Tennessee/79/1977(H1N1)	NNS	NST	NVT	KCN	NIA			NGT												NTK	NTS					NGT	NGS
A/swine/Tennessee/82/1977(H1N1)	NNS	NST	NVT	KCN	NIA			NGT												NTT	NTS					NGT	NGS
A/swine/Nebraska/123/1977(H1N1)	NNS	NST	NVT	KCN	NIA			NGT												NTT	NTS					NGT	NGS
A/swine/Iowa/1/1977(H1N1)	NNS	NST	NVT	KCN	NIA			NGT						NKS						NTK	NTS					NGT	NGS
A/swine/Tennessee/61/1977(H1N1)	NNS	NST	NVT	KCN	NIA			NGT												NTK	NTS					NGT	NGS
A/swine/Tennessee/96/1977(H1N1)	NNS	NST	NVT	KCN	NIA			NGT												NTK	NTS					NGT	NGS
A/swine/Tennessee/84/1977(H1N1)	NNS	NST	NVT	KCN	NIA			NGT												NTT	NTS					NGT	NGS
A/swine/Tennessee/86/1977(H1N1)	NNS	NST	NVT	KCN	NIA			NGT												NTT	NTS					NGT	NGS
A/swine/Tennessee/87/1977(H1N1)	NNS	NST	NVT	KCN	NIA			NGT												NTT	NTS					NGT	NGS
A/swine/Tennessee/88/1977(H1N1)	NNS	NST	NVT	KCN	NIA			NGT												NTT	NTS					NGT	NGS
A/swine/Arizona/148/1977(H1N1)	NNS	NST	NVT	KCN	NIA			NGT						NKS						NTK	NTS					NGT	NGS
A/swine/Tennessee/48/1977(H1N1)	NNS	NST	NVT	KCN	NIA			NGT						NKS						NTT	NTS					NGT	NGS
A/swine/Tennessee/37/1977(H1N1)	NNS	NST	NVT	KCN	NIA			NGT						NKS						NTK	NTS					NGT	NGS
A/swine/Iowa/100/1977(H1N1)	NNS	NST	NVT	KCN	NIA			NGT												NTK	NTS					NGT	NGS
A/swine/Tennessee/105/1977(H1N1)	NNS	NST	NVT	KCN	NIA			NGT						NKS						NTK	NTS					NGT	NGS
A/swine/Tennessee/106/1977(H1N1)	NNS	NST	NVT	KCN	NIA			NGT						NKS						NTK	NTS					NGT	NGS
A/swine/Tennessee/112/1977(H1N1)	NNS	NST	NVT	KCN	NIA			NGT						NKS						NTK	NTS					NGT	NGS
A/swine/Tennessee/118/1977(H1N1)	NNS	NST	NVT	KCN	NIA			NGT						NKS						NTK	NTS					NGT	NGS
A/swine/Tennessee/109/1977(H1N1)	NNS	NST	NVT	KCN	NIA			NGT						NKS						NTK	NTS					NGT	NGS
A/swine/Niigata/1/1977(H1N1)	NNS	NST	NVT	KCN	NIA			NGT												NTK	NTS					NGT	NGS
A/swine/Tennessee/107/1977(H1N1)	NNS	NST	NVT	KCN	NIA			NGT						NKS						NTK	NTS					NGT	NGS
A/swine/Tennessee/11/1978(H1N1)	NNS	NST	NVT	KCN	NIA			NGT												NTK	NTS					NGT	NGS
A/swine/Tennessee/10/1978(H1N1)	NNS	NST	NVT	KCN	NIA			NGT												NTK	NTS					NGT	NGS
A/swine/Tennessee/2/1978(H1N1)	NNS	NST	NVT	KCN	NIA			NGT												NTT	NTS					NGT	NGS
A/swine/Tennessee/5/1978(H1N1)	NNS	NST	NVT	KCN	NIA			NGT												NTT	NTS					NGT	NGS
A/swine/Tennessee/8/1978(H1N1)	NNS	NST	NVT	KCN	NIA			NGT												NTT	NTS					NGT	NGS
A/swine/Tennessee/3/1978(H1N1)	NNS	NST	NVT	KCN	NIA			NGT												NTK	NTS					NGT	NGS
A/swine/Tennessee/4/1978(H1N1)	NNS	NST	NVT	KCN	NIA			NGT												NTT	NTS					NGT	NGS
A/swine/Tennessee/7/1978(H1N1)	NNS	NST	NVT	KCN	NIA			NGT						NKS						NTK	NTS					NGT	NGS
A/swine/Tennessee/9/1978(H1N1)	NNS	NST	NVT	KCN	NIA			NGT												NTK	NTS					NGT	NGS
A/swine/Minnesota/5892-7/1979(H1N1)	NNS	NST	NVT	KCN	NIA			NGT												NTT	NTS					NGT	NGS
A/swine/Kyoto/3/1979(H1N1)	NNS	NST	NVT	KCN	NIA			NGT												NTK	NTS					NGT	NGS
A/swine/Belgium/WVL1/1979(H1N1)	NNS	NST	NVT	KCN	NVA			NGT												DTK	NSS					NGT	NGS
A/swine/Netherlands/3/1980(H1N1)	NNS	NST	NVT	KCN	NVA			NGT												DTK	NSS					NGT	NGS
A/swine/Wisconsin/11/1980(H1N1)	NNS	NST	NVT	KCN	NIA			NGT												NTT	NTS					NGT	NGS
A/swine/Wisconsin/641/1980(H1N1)	NNS	NST	NVT	KCN	NIA			NGT												NTT	NTS					NGT	NGS
A/swine/Wisconsin/661/1980(H1N1)	NNS	NST	NVT	KCN	NIA			NGT												NTT	NTS					NGT	NGS
A/swine/Wisconsin/8/1980(H1N1)	NNS	NST	NVT	KCN	NIA			NGT												NTT	NTS					NGT	NGS
A/swine/Wisconsin/629/1980(H1N1)	NNS	NST	NVT	KCN	NIA			NGT												NTT	NTS					NGT	NGS
A/swine/Wisconsin/663/1980(H1N1)	NNS	NST	NVT	KCN	NIA			NGT												NTT	NTS					NGT	NGS
A/swine/Hokkaido/2/1981(H1N1)	NNS	NST	NVT	KCN	NIA			NGT												NTT	NTS					NGT	NGS
A/swine/Ontario/4/1981(H1N1)	NNS	NST	NVT	KCN	NIA			NGT												DTT	NTS					NGT	NGS
A/swine/Ontario/7/1981(H1N1)	NNS	NST	NVT	KCN	NIA			NGT												DTT	NTS					NGT	NGS
A/swine/Ontario/1/1981(H1N1)	NNS	NST	NVT	KCN	NIA			NGT												DTT	NTS					NGT	NGS
A/swine/Ontario/2/1981(H1N1)	NNS	NST	NVT	KCN	NIA			NGT												DTT	NTS					NGT	NGS
A/swine/Ontario/3/1981(H1N1)	NNS	NST	NVT	KCN	NIA			NGT												DTT	NTS					NGT	NGS
A/swine/Ontario/6/1981(H1N1)	NNS	NST	NVT	KCN	NIA			NGT												DTT	NTS					NGT	NGS
A/swine/Hokkaido/2/1981(H1N1)	NNS	NST	NVT	KCN	NIA			NGT												NTT	NTS					NGT	NGS
A/swine/Belgium/1/83(H1N1)	NNS	NST	NVT	KCN	NVA			NGT												DTK	NSS					NGT	NGS
A/swine/Belgium/WVL2/1983(H1N1)	NNS	NST	NVT	KCN	NVA			NGT												DTK	NSS					NGT	NGS
A/swine/France/WVL3/1984(H1N1)	NNS	NST	NVT	KCN	NVA			NGT												DTK	NSS					NGT	NGS
A/swine/Netherlands/12/1985(H1N1)	NNS	NST	NVT	KCN	NVA			NGT												DTK	NSS					NGT	NGS
A/swine/Iowa/3/1985(H1N1)	NNS	NST	NVT	KCN	NIA			NGT												NTT	NTS					NGT	NGS
A/swine/Iowa/1/1985(H1N1)	NNS	NST	NVT	KCN	NIA			NGT												NTT	NTS					NGT	NGS
A/swine/Iowa/2/1985(H1N1)	NNS	NST	NVT	KCN	NIA			NGT												NTT	NTS					NGT	NGS
A/swine/France/WVL4/1985(H1N1)	NNS	NST	NVT	NCN	NVA			NGT											NCT	TTK	NSN					NGT	NGS
A/swine/England/117316/86)	NNS	NST	NVT	KCN	NIA			NGT												NTK	NTS					NGT	NGS
A/swine/Iowa/1/1986(H1N1)	NNS	NST	NVT	KCN	NIA			NGT												NTT	NSS					NGT	NGS
A/swine/Italy/671/1987(H1N1)	NNS	NST	NVT	KCN	NVA			NGT												DTK	NSS					NGT	NGS
A/swine/Kansas/3228/1987(H1N1)	NNS	NST	NVT	KCN	NIA			NGT												NTT	NTS					NGT	NGS
A/swine/Italy/671/1987(H1N1)	NNS	NST	NVT	KCN	NVA			NGT												DTK	NSS					NGT	NGS
A/swine/Iowa/1/1987(H1N1)	NNS	NST	NVT	KCN	NIA			NGT												NTT	NTS					NGT	NGS
A/swine/Kansas/3024/1987(H1N1)	NNS	NST	NVT	KCN	NIA			NGT												NTT	NTS					NGT	NGS
A/swine/Italy/670/1987(H1N1)	NNS	NST	NVT	KCN	NVA			NGT												DTK	NSS					NGT	NGS
A/swine/Iowa/2/1987(H1N1)	NNS	NST	NVT	KCN	NIA			NGT												NTT	NTS					NGT	NGS
A/Swine/Indiana/1726/1988(H1N1)	NNS	NST	NVT	KCN	NIA			NGT												NTT	NTS					NGT	NGS	505 NYS
A/swine/Wisconsin/1915/1988(H1N1)	NNS	NST	NVT	KCN	NIA			NGT												NTT	NTS					NGT	NGS
A/swine/Iowa/17672/1988(H1N1)	NNS	NST	NVT	KCN	NIA			NGT												NTT	NTS					NGT	NGS
A/swine/Iowa/31483/1988(H1N1)	NNS	NST	NVT	KCN	NIA			NGT												NTT	NTS					NGT	NGS
A/swine/Wisconsin/1915/1988(H1N1)	NNS	NST	NVT	KCN	NIA			NGT												NTT	NTS					NGT	NGS
A/Swine/Indiana/1726/1988(H1N1)	NNS	NST	NVT	KCN	NIA			NGT												NTT	NTS					NGT	NGS
A/Swine/Indiana/1726/1988(H1N1)	NNS	NST	NVT	KCN	NIA			NGT												NTT	NTS					NGT	NGS
A/swine/Belgium/WVL5/1989(H1N1)	NNS	NST	NVT	KCN	NVA			NGT												DTK	NSS					NGT	NGS
A/swine/St-Hyacinthe/148/1990(H1N1)	NNS	NST	NVT	KCN	NIA			NGT												DTK	NSS					NGT	NGS
A/swine/Memphis/1/1990(H1N1)	NNS	NST	NVT	KCN	NIA			NGT												NTT	NTS					NGT	NGS
A/swine/Maryland/23239/1991(H1N1)	NNS	NST	NVT	KCN	NIA			NGT												NTT	NTS					NGT	NGS
A/swine/Iowa/24297/1991(H1N1)	NNS	NST	NVT	KCN	NIA			NGT												NTT	NTS					NGT	NGS
A/swine/California/T9001707/1991(H1N1)	NNS	NST	NVT	KCN	NIA			NGT												NTT	NTS					NGT	NGS
A/swine/Spain/WVL6/1991(H1N1)	NNS	NST	NVT	NCN	NVA			NGT											NCT	TTK	NSN					NGT	NGS
A/swine/Taichung/E3/1992(H1N1)	NNS	NST	NVT	KCN	NIA			NGT												NTK	NTS					NGT	NGS
A/swine/Nebraska/1/1992(H1N1)	NNS	NST	NVT	KCN	NIA			NGT												NTT	NTS					NGT	NGS
A/swine/England/195852/92)	NNS	NST	NVT	NCN	NVA			NGT											NCT	TTK	NSN					NGT	NGS
Swine/HA/H1N1/4/USA/1992/	NNS	NST	NVT	KCN	NIA			NGT									NQT			NTT	NTS					NGT	NGS
A/swine/IDT/Re230/1992hp(H1N1)	NNS	NST	NVT	NCN	NVA			NGT											NCT	TTK	HSN					NGT	NGS
A/swine/England/WVL7/1992(H1N1)	NNS	NST	NVT	NCN	NVA			NGT											NCT	TTK	NSN					NGT	NGS
A/swine/France/WVL8/1992(H1N1)	NNS	NST	NVT	KCN	NVA			NGT												DTK	NSS					NGT	NGS
A/swine/England/283902/93)	NNS	NST	NVT	KCN	NIA			NGT												NTK	NTS					NGT	NGS
A/swine/Schleswig-Holstein/1/93	NNS	NST	NVT	NCN	NVA			NGT											NCT	TTK	NSN					NGT	NGS
A/swine/England/WVL10/1993(H1N1)	NNS	NST	NVT	NCN	NVA			NGT											NCT	TTK	NSN					NGT	NGS
A/swine/Denmark/WVL9/1993(H1N1)	NNS	NST	NVT	NCN	NVA			NGT											NCT	TTK	KSN					NGT	NGS
A/swine/England/WVL11/1994(H1N1)	NNS	NST	NVT	NCN	NVA			NGT											NCT	TTK	NSN					NGT	NGS
A/swine/Germany/Vi5698/1995(H1N1)	NNS	NST	NVT	KCN	NVA			NGT												DTK	NSS					NGT	NGS
A/swine/England/WVL12/1995(H1N1)	NNS	NST	NVT	NCN	NVA			NGT											NCT	TTK	NSN					NGT	NGS
A/swine/France/WVL13/1995(H1N1)	NNS	NST	NVT	DCN	NVA			NGT											NCT	TTK	DSN					NGT	NGS
A/swine/Italy/1456-1/96(H1N1)	NNS	NST	NVT	NCN	NVA			NGT											NCT	TTK	NSN					NGT	NGS
A/swine/England/WVL14/1996(H1N1)	NNS	NST	NVT	NCN	NVA			NGT											NCT	TTK	NSN					NGT	NGS
A/swine/Wisconsin/125/97(H1N1)	NNS	NST	NVT	KCN	NIA			NGT												NAT	NTN					NGT	NGS
A/Swine/Wisconsin/136/97(H1N1)	NNS	NST	NVT	KCN	NIA			NGT												NAT	NTN					NGT	NGS
A/Swine/Wisconsin/163/97(H1N1)	NNS	NST	NVT	KCN	NIA			NGT												NTT	NTS					NGT	NGS
A/Swine/Wisconsin/164/97(H1N1)	NNS	NST	NVT	KCN	NIA			NGT												NTT	NTS					NGT	NGS
A/Swine/Wisconsin/166/97(H1N1)	NNS	NST	NVT	KCN	NIA			NGT												NTT	NTS					NGT	NGS
A/Swine/Wisconsin/168/97(H1N1)	NNS	NST	NVT	KCN	NIA			NGT												NTT	NTS					NGT	NGS
A/Swine/Wisconsin/235/97(H1N1)	NNS	NST	NVT	KCN	NIA			NGT												NTT	NTS					NGT	NGS
A/swine/Wisconsin/238/97(H1N1)	NNS	NST	NVT	KCN	NIA			NGT												NTT	NTS					NGT	NGS
A/swine/Italy/1509-6/97(H1N1)	NNS	NST	NVT	NCN	NVA			NGT											NCT	TTK	NSN					NGT	NGS	62 NGT
A/swine/Italy/1498-2/97(H1N1)	NNS	NST	NVT	NCN	NVA			NGT											NCT	TTK	NSN					NGT	NGS
A/swine/England/WVL15/1997(H1N1)	NNS	NST	NVT	NCN	NVA			NGT											NCT	TTK	NSN					NGT	NGS
A/swine/Parma/1997(H1N1)	NNS	NST	NVT	KCN	NVA			NGT												DTK	NSS					NGT	NGS
A/Swine/Wisconsin/457/98(H1N1)	NNS	NST	NVT	KCN	NIA			NGT												NTT	NTS					NGT	NGS
A/swine/Wisconsin/458/98(H1N1)	NNS	NST	NVT	KCN	NIA			NGT												NTA	NTS					NGT	NGS
A/swine/Wisconsin/464/98(H1N1)	NNS	NST	NVT	KCN	NIA			NGT												NTA	NTS					NGT	NGS
A/swine/Italy/1511/98(H1N1)	NNS	NST	NVT	NCN	NVA			NGT											NCT	TTK	NSN					NGT	NGS	62 NGT
A/swine/Belgium/1/1998(H1N1)	NNS	NST	NVT	NCN	NVA			NGT											NCT	TTK	KSN					NGT	NGS
A/swine/England/WVL16/1998(H1N1)	NNS	NST	NVT	NCN	NVA			NGT											NCT	TTK	NSN					NGT	NGS
A/swine/Cotes d'Armor/1455/99(H1N1)	NNS	NST	NVT	NCN	NVA			NGA								NHT			NCT	TTK	KSN					NGT	NGS
A/swine/Cotes d'Armor/1488/99(H1N1)	NNS	NST	NVT	NCN	NVA			NGA								NHT			NCT	TTK	KSN					NGT	NGS
A/swine/Minnesota/37866/1999(H1N1)	NNS	NST	NVT	KCN	NIA			NGT												NTN	NTS					NGT	NGS
A/swine/Scotland/WVL17/1999(H1N1)	NNS	NST	NVT	NCN	NVA			NGT											NCT	TTK	NSN					NGT	NGS
A/swine/Ratchaburi/NIAH1481/2000(H1N1)	NNS	NST	NVT	KCN	NIA			NGA												NTT	NTS					NET	NGS
A/swine/Hong Kong/8512/2001(H1N1)	NNS	NST	NVT	NCN	NVA			NGT								NHT			NCT	TTK	KSN					NGT	NGS
A/swine/Hong Kong/NS837/2001(H1N1)	NNS	NST	NVT	KCN	NIA			NGT												NTT	NTS					NGT	NGS
A/swine/Hong Kong/9656/2001(H1N1)	NNS	NST	NVT	KCT	TIA			NGT												NTT	NTS					NGT	NGS
A/swine/Hong Kong/NS1659/2001(H1N1)	NNS	NST	NVT	KCN	NIA			NGT												NAT	NTS					NGT	NGS
A/swine/Guangdong/2/2001(H1N1)	NNS	NST	NVT	KCN	NIA			NGT												NTT	NTS					NGT	NGS
A/swine/Lidkoeping/1193/2002(H1N1)	NNS	NST	NVT	NCS	SVA			NGA											NCT	TAK	KSN					NGT	NGS
A/swine/MN/48683/2002(H1N1)	NNS	NST	NVT	KCN	NIA			NGT												NTT	NTS					NGT	NGS
A/swine/Saskatchewan/18789/02(H1N1)	NNS	NST	NIT	KCN	NIA			NGT												DTR	NSS					NGT	NGS
A/swine/North Carolina/36883/2002(H1N1)	NNS	NST	NVT	KCN	NVA			NGT												NTT	NTS					NGT	NGS
A/swine/Guangdong/103/2002(H1N1)	NNS	NST	NVT	KCN	NIA			NGT												NTT	NTS					NGT	NGS
A/swine/Haseluenne/IDT2617/2003(H1N1)	NNS	NST	NVT	NCN	NVA			NGA								NHT			NCT	TTK	KSN					NGT	NGS
A/swine/Haseluenne/IDT2617/2003(H1N1)	NNS	NST	NVT	NCN	NVA			NGA								NHT			NCT	TTK	KSN					NGT	NGS
A/swine/Haseluenne/IDT2617/2003(H1N1)	NNS	NST	NVT	NCN	NVA			NGA								NHT			NCT	TTK	KSN					NGT	NGS
A/swine/Ontario/57561/03(H1N1)	NNS	NST	NVT	NCN	NIA			NGT						NKS						NTT	NTS					NGT	NGS
A/swine/Alberta/56626/03(H1N1)	NNS	NST	NVT	NCN	NIA			NGT						NKS						NTT	NTS					NGT	NGS
A/swine/Ontario/53518/03(H1N1)	NNS	NST	NVT	KCN	NIA			NGT												NTT	NTS					NGT	NGS
A/Swine/Spain/50047/2003(H1N1)	NNS	NST	NVT	NCN	NVA			NGA								NHT			NCT	TTK	KSN					NGT	NGS
A/swine/Spain/51915/2003(H1N1)	NNS	NST	NVT	NCN	NVA			NGA								NHT			NCT	TTK	KSN					NGT	NGS
A/swine/Haseluenne/IDT2617/2003(H1N1)	NNS	NST	NVT	NCN	NVA			NGA								NHT			NCT	TTK	KSN					NGT	NGS
A/swine/Ratchaburi/NIAH550/2003(H1N1)	NNS	NST	NVT	KCN	NIA			NGT												NTT	NTS					NGT	NGS
A/swine/North Carolina/7571/2003(H1N1)	NNS	NST	NVT	KCN	NIA			NGT	NAS											NAT	NTS					NGT	NGS
A/swine/North Carolina/43110/2003(H1N1)	NNS	NST	NVT	KCN	NIA			NGT												NTT	NTS					NGT	NGS
A/swine/North Carolina/43951/2003(H1N1)	NNS	NST	NVT	KCN	NIA			NGT												NTT	NTS					NGT	NGS
A/swine/North Carolina/44012/2003(H1N1)	NNS	NST	NVT	KCN	NIA			NGT												NTT	NTS					NGT	NGS
A/swine/North Carolina/46203/2003(H1N1)	NNS	NST	NVT	KCN	NIA			NGT												NTT	NTS					NGT	NGS
A/swine/North Carolina/46858/2003(H1N1)	NNS	NST	NVT	KCN	NIA			NGT												NTT	NTS					NGT	NGS
A/swine/North Carolina/47437/2003(H1N1)	NNS	NST	NVT	KCN	NIA			NGT												NTT	NTS					NGT	NGS
A/swine/North Carolina/9647/2003(H1N1)	NNS	NST	NVT	KCN	NIA			NGT												NTT	NTS					NGT	NGS
A/swine/North Carolina/28126/2003(H1N1)	NNS	NST	NVT	KCN	NIA			NGT												NTT	NTS					NGT	NGS
A/swine/North Carolina/43904/2003(H1N1)	NNS	NST	NVT	KCN	NIA			NGT												NTT	NTS					NGT	NGS
A/swine/North Carolina/46130/2003(H1N1)	NNS	NST	NVT	KCN	NIA			NGT												NTT	NTS					NGT	NGS
A/swine/North Carolina/901/2003(H1N1)	NNS	NST	NVT	KCN	NIA			NGT	NAS											NTT	NTS					NGT	NGS
A/swine/North Carolina/34562/2003(H1N1)	NNS	NST	NVT	KCN	NIA			NGT												NTT	NTS					NGT	NGS
A/swine/North Carolina/12869/2003(H1N1)	NNS	NST	NVT	KCN	NIA			NGT												NTT	NTS					NGT	NGS
A/swine/North Carolina/26292/2003(H1N1)	NNS	NST	NVT	KCN	NIA			NGT												NTT	NTS					NGT	NGS
A/swine/North Carolina/38767/2003(H1N1)	NNS	NST	NVT	KCN	NIA			NGT												NTT	NTS					NGT	NGS
A/swine/North Carolina/42577/2003(H1N1)	NNS	NST	NVT	KCN	NIA			NGT												NTT	NTS					NGT	NGS
A/swine/Greven/IDT2889/2004(H1N1)	NNS	NST	NVT	NCN	NVA			NGA								NHT			NCT	TTK	KSN					NGT	NGS
A/swine/Ontario/23866/04(H1N1)	NNS	NST	NVT	KCN	NIA			NGT												NTT	NTS					NGT	NGS
A/swine/Ontario/11112/2004(H1N1)	NNS	NST	NVT	KCN	NIA			NGT						NKS						NTT	NTS					NGT	NGS
A/swine/Spain/53207/2004(H1N1)	NNS	NST	NVT	NCN	NVA			NGA		NHT						NHT			NCT	TTK	KSN					NGT	NGS
A/swine/Tianjin/01/2004(H1N1)	NNS	NST	NVT	NCS	SVA			NGT		NHT		NGS	NLS					NAS		DAK	NSS					NGT	NGS
A/swine/Iowa/00239/2004(H1N1)	NNS	NST	NVT	KCN	NIA			NGT												NTT	NTS					NGT	NGS
A/swine/Korea/CAN01/2004(H1N1)	NNS	NST	NVT	KCN	NIA			NGT												NTT	NTS					NGT	NGS
A/swine/Chonburi/NIAH9469/2004(H1N1)	NNS	NST	NVT	KCN	NIA			NGT												NAT	NTS					NGT	NGS
A/swine/Chonburi/NIAH977/2004(H1N1)	NNS	NST	NVT	KCN	NIA			NGT												NAT	NTS					NGT	NGS
A/swine/North Carolina/7386/2004(H1N1)	NNS	NST	NVT	KCN	NIA			NGT												NTT	NTS					NGT	NGS
A/swine/Shanghai/2/2005(H1N1)	NNS	NST	NVT	KCN	NIA			NGT												NTT	NTS					NGT	NGS
A/swine/Shanghai/3/2005(H1N1)	NNS	NST	NVT	KCN	NIA			NGT												NTT	NTS					NGT	NGS
A/swine/Thailand/HF6/2005(H1N1)	NNS	NST	NVT	KCN	NIA			NGT												NAT	NTS					NGT	NGS
A/swine/Chonburi/NIAH589/2005(H1N1)	NNS	NST	NVT	KCN	NIA			NGT												NAT	NTS					NGT	NGS
A/swine/Chachoengsao/NIAH587/2005(H1N1)	NNS	NST	NVT	KCN	NIA			NGT												NAT	NTS					NGT	NGS
A/swine/Chonburi/05CB1/2005(H1N1)	NNS	NST	NVT	KCN	NIA			NGT												NAT	NTS					NGT	NGS
A/swine/Shanghai/1/2005(H1N1)	NNS	NST	NVT	KCN	NIA			NGT												NTT	NTS					NGT	NGS
A/swine/Korea/CAS08/2005(H1N1)	NNS	NST	NVT	KCN	NIA			NGT												NTT	NTS					NGT	NGS
A/swine/Chonburi/NIAH589/2005(H1N1)	NNS	NST	NVT	KCN	NIA			NGT												NAT	NTS					NGT	NGS
A/swine/Chachoengsao/NIAH587/2005(H1N1)	NNS	NST	NVT	KCN	NIA			NGT												NAT	NTS					NGT	NGS
A/swine/Guangdong/1/2005(H1N1)	NNS	NST	NVT	KCN	NIA			NGT												NTT	NTS					NGT	NGS
A/swine/NC/00573/2005(H1N1)	NNS	NST	NVT	NCS	SVA			NGT		NHT			NLS							NAK	NSS					NGT	NGS
A/swine/IL/00685/2005(H1N1)	NNS	NST	NVT	NCS	SVA			NGA		NHT			NLS							NAK	NSS					NGT	NGS
A/swine/Hungary/19774/2006(H1N1)	NNS	NST	NVT	NCN	NVA			NGA											NCT	TTK	KGN					NGT	NGS
A/swine/Ennigerloh/IDT5803/2006(H1N1)	NNS	NST	NVT	NCN	NVA			NGT								NHT			NCT	TTK	KSN					NGT	NGS
A/swine/Henan/01/2006(H1N1)	NNS	NST	NVT	NCS	SVA			NGT		NHT		NGS	NLS					NAS		NAK	NSS					NGT	NGS
A/swine/Chonburi/06CB2/2006(H1N1)	NNS	NST	NVT	KCN	NIA			NGT												NAT	NTS					NGT	NGS
A/swine/Pingtung/64-26/2007(H1N1)	NNS	NST	NVT	KCN	NIA			NGT												NTT	NTS					NGT	NGS
A/swine/Fujian/204/2007(H1N1)	NNS	NST	NVT	NNH	HTY			NGA								NHT			NCT	TTK	KSN					NGT	NGS
A/swine/Zhejiang/1/2007(H1N1)	NNS	NST	NVT	NCN	NVA			NGA								NHT			NCT	TTK	KSN					NGT	NGS
A/swine/Hong Kong/NS1179/2007(H1N1)	NNS	NST	NVT	NCN	NVA			NGA								NHT			NCT	TTK	KSN					NGT	NGS
A/swine/OH/511445/2007(H1N1)	NNS	NST	NVT	KCN	NIA			NGT						NKS						DTT	NTS					NGT	NGS
A/swine/Minnesota/07002083/2007(H1N1)	NNS	NST	NVT	NCS	NIA			NGT		NHT			NLS							DAK	NSS					NGT	NGS
A/swine/Kansas/77778/2007(H1N1)	NNS	NST	NVT	KCN	NIA			NGT						NKS						DTT	NTS					NGT	NGS
A/swine/Germany/SIV05/2007(H1N1)	NNS	NST	NVT	NCN	NVA			NGA								NHT			NCT	TTK	KSN					NGT	NGS
A/swine/Shandong/62/2008(H1N1)	NNS	NST	NVT	NCN	NVA			NGA								NHT			NCT	TTK	KSN					NGT	NGS
A/swine/Fujian/58/2008(H1N1)	NNS	NST	NVT	NCN	NVA			NGA								NHT			NCT	TTK	KSN					NGT	NGS
A/swine/Ratchaburi/NIAH101942/2008(H1N1)	NNS	NST	NVT	KCN	NIA			NGT												NAT	NTS					NGT	NGS
A/swine/Ratchaburi/NIAH101942/2008(H1N1)	NNS	NST	NVT	KCN	NIA			NGT												NAT	NTS					NGT	NGS
A/swine/Ratchaburi/NIAH101942/2008(H1N1)	NNS	NST	NVT	KCN	NIA			NGT												NAT	NTS					NGT	NGS
A/swine/Shandong/187/2008(H1N1)	NNS	NST	NVT	NCN	NVA			NGA								NHT			NCT	TTK	KSN					NGT	NGS
A/swine/Shandong/128/2008(H1N1)	NNS	NST	NVT	NCN	NVA			NGA								NHT			NCT	TTK	KSN					NGT	NGS
A/swine/Beijing/26/2008(H1N1)	NNS	NST	NVT	NCN	NVA			NGA								NHT			NST	TTK	KSN					NGT	NGS
A/swine/Beijing/21/2008(H1N1)	NNS	NST	NVT	NCN	NVA			NGA								NHT			NCT	TTK	KSN					NGT	NGS
A/swine/Shandong/692/2008(H1N1)	NNS	NST	NVT	NCN	NVA			NGA								NHT			NCT	TTK	KSN					NGT	NGS
A/swine/Shandong/443/2008(H1N1)	NNS	NST	NVT	NCN	NVA			NGA								NHT			NCT	TTK	KSN					NGT	NGS
A/swine/Shandong/1012/2008(H1N1)	NNS	NST	NVT	NCN	NVA			NGA								NHT			NST	TTK	KSN					NGT	NGS
A/swine/Germany/SIV04/2008(H1N1)	NNS	NST	NVT	NCN	NVA			NGA								NHT			NCT	TTK	KSN					NGT	NGS
A/swine/Hong Kong/NS29/2009(H1N1)	NNS	NST	NVT	NCN	NVA			NGA								NHT			NCT	TTK	KSN					NGT	NGS
A/swine/Guangdong/2/2009(H1N1)	NNS	NST	NVT	KCN	NIA			NGT												NTI	NTS					NGT	NGS
A/swine/Hubei/S1/2009(H1N1)	NYS	YST	NVT	NCN	NVA			NGA											NCT	TTK	NSS					NGT	NGS
A/swine/4/Mexico/2009(H1N1)	NNS	NST	NVT	KCN	NIA			NGT												NTT	NTS					NGT	NGS
A/swine/Alberta/OTH-33-1/2009(H1N1)	NNS	NST	NVT	KCN	NIA			NGT												NTT	NAS					NGT	NGS
A/swine/Alberta/OTH-33-2/2009(H1N1)	NNS	NST	NVT	KCN	NIA			NGT												NTT	NTS					NGT	NGS
A/swine/Alberta/OTH-33-3/2009(H1N1)	NNS	NST	NVT	KCN	NIA			NGT												NTT	NTS					NGT	NGS
A/swine/Alberta/OTH-33-23/2009(H1N1)	NNS	NST	NVT	KCN	NIA			NGT												NTT	NTS					NGT	NGS
A/swine/Alberta/OTH-33-24/2009(H1N1)	NNS	NST	NVT	KCN	NIA			NGT												NTT	NTS					NGT	NGS
A/swine/Alberta/OTH-33-7/2009(H1N1)	NNS	NST	NVT	KCN	NIA			NGA												NTT	NTS					NGT	NGS
A/swine/Alberta/OTH-33-21/2009(H1N1)	NNS	NST	NVT	KCN	NIA			NGT												NTT	NTS					NGT	NGS
A/swine/MN/23506/2009(H1N1)	NNS	NST	NVT	KCN	NIA			NGT												NTT	NTS					NGT	NGS
A/swine/Hong Kong/NS613/2009(H1N1)	NNS	NST	NVT	NCN	NVA			NGT						NKS					NCT	TTK	KSN					NGT	NGS
A/swine/Argentina/SAGiles-31215/2009(H1N1)	NNS	NST	NVT	KCN	NIA			NGT												NTT	NTS					NGT	NGS
A/swine/Hong Kong/1105/2009(H1N1)	NNS	NST	NVT	NCN	NVA			NGA											NCT	TTK	KSD					NGT	NGS
A/swine/Hong Kong/1422/2009(H1N1)	NNS	NST	NVT	NCN	NVA			NGA							NYS	NHT			NCT	TTK	KSN					NGT	NGS
A/swine/Hong Kong/NS1054/2009(H1N1)	NNS	NST	NVT	NCN	NVA			NGA						NNS	NYS	NHT			NCT	TTK	KSN					NGT	NGS
A/swine/Hong Kong/NS1065/2009(H1N1)	NNS	NST	NVT	NCN	NVA			NGA						NNS	NYS	NHT			NCT	TTK	KSN					NGT	NGS
A/swine/Hong Kong/NS1071/2009(H1N1)	NNS	NST	NVT	NCN	NVA			NGA						NNS	NYS	NHT			NCT	TTK	KSN					NGT	NGS
A/swine/Hong Kong/NS1075/2009(H1N1)	NNS	NST	NVT	NCN	NVA			NGA						NNS	NYS	NHT			NCT	TTK	KSN					NGT	NGS
A/swine/Hong Kong/1532/2009(H1N1)	NNS	NST	NVT	NCN	NVA			NGA						NNS	NYS	NHT			NCT	TTK	KSN					NGT	NGS
A/swine/Hong Kong/1535/2009(H1N1)	NNS	NST	NVT	NCN	NVA			NGA						NNS	NYS	NHT			NCT	TTK	KSN					NGT	NGS
A/swine/Hong Kong/1539/2009(H1N1)	NNS	NST	NVT	NCN	NVA			NGA						NNS	NYS	NHT			NCT	TTK	KSN					NGT	NGS
A/swine/Singapore-Q/M168/2009(H1N1)	NNS	NST	NVT	KCN	NIA			NGT												NTT	NTS					NGT	NGS
A/swine/Hong Kong/NS1583/2009(H1N1)	NNS	NST	NVT	KCN	NIA			NGT												NTT	NTS					NGT	NGS
A/swine/Hong Kong/2299/2009(H1N1)	NNS	NST	NVT	KCN	NIA			NGT												NTT	NTS					NGT	NGS
(A/swine/Osaka/1/2009(H1N1)	NNS	NST	NVT	KCN	NIA			NGT												NTT	NTS					NGT	NGS
A/swine/Guangdong/11/2009(H1N1)	NNS	NST	NVT	KCN	NIA			NGT												NTT	NTS					NGT	NGS
A/swine/Taiwan/TD-4119B2/2009(H1N1)	NNS	NST	NVT	KCN	NIA			NGT												NTT	NTS					NGT	NGS
A/swine/Hong Kong/2433/2009(H1N1)	NNS	NST	NVT	NCN	NVA			NGA								NHT			NCT	TTK	KSN					NGT	NGS
A/swine/Hong Kong/2481/2009(H1N1)	NNS	NST	NVT	NCN	NVX			NGT								NHT			NCT	TTK	KSN					NGT	NGS
A/swine/IL/32974/2009(H1N1)	NNS	NST	NVT	KCN	NIA			NGT												NTT	NTS					NGT	NGS
A/swine/NC/34543/2009(H1N1)	NNS	NST	NVT	KCN	NIA			NGT												NTT	NTS					NGT	NGS
A/swine/Italy/290271/2009(H1N1)	NNS	NST	NVT	KCN	NIA			NGT												NTT	NTS					NGT	NGS
A/swine/Thailand/CU-RA4/2009(H1N1)	NNS	NST	NVT	KCN	NIA			NGT												NTT	NTS					NGT	NGS
A/swine/Thailand/CU-RA9/2009(H1N1)	NNS	NST	NVT	KCN	NIA			NGT												NTT	NTS					NGT	NGS
A/swine/Hong Kong/NS1809/2009(H1N1)	NNS	NST	NVT	KCN	NIA			NGT												NTT	NTS					NGT	NGS
A/swine/Hong Kong/NS1810/2009(H1N1)	NNS	NST	NVT	KCN	NIA			NGT												NTT	NTS					NGT	NGS
A/swine/Italy/85429/2009(H1N1)	NNS	NST	NVT	KCN	NIA			NGT												NTT	NTS					NGT	NGS
A/swine/Italy/85437/2009(H1N1)	NNS	NST	NVT	KCN	NIA			NGT												NTT	NTS					NGT	NGS
A/swine/NC/34752/2009(H1N1)	NNS	NST	NVT	ECN	NIA			NGT												NTT	NTS					NGT	NGS
A/swine/IA/35572/2009(H1N1)	NNS	NST	NVT	KCN	NIA			NGT												NTT	NTS					NGT	NGS
A/swine/IA/35573/2009(H1N1)	NNS	NST	NVT	KCN	NIA			NGT												NTT	NTS					NGT	NGS
A/swine/Hong Kong/2885/2009(H1N1)	NNS	NST	NVT	KCN	NIA			NGT												NTT	NTS					NGT	NGS
A/swine/Hong Kong/2886/2009(H1N1)	NNS	NST	NVT	KCN	NIA			NGT												NTT	NTS					NGT	NGS
A/swine/Hong Kong/2894/2009(H1N1)	NNS	NST	NVT	KCN	NIA			NGT												NTT	NTS					NGT	NGS
A/swine/Hong Kong/2974/2009(H1N1)	NNS	NST	NVT	KCN	NIA			NGT												NTT	NTS					NGT	NGS
A/swine/Hong Kong/2995/2009(H1N1)	NNS	NST	NVT	KCN	NIA			NGT												NTT	NTS					NGT	NGS
A/swine/Hong Kong/2896/2009(H1N1)	NNS	NST	NVT	DCN	NVS			NGA								NHT			NCT	TTK	KSN					NGT	NGS
A/swine/Hong Kong/2990/2009(H1N1)	NNS	NST	NVT	DCN	NVA			NGA								NHT			NCT	TTK	KSN					NGT	NGS
A/swine/Hong Kong/3001/2009(H1N1)	NNS	NST	NVT	NCN	NVA			NGA								NHT			NCT	TTK	KSN					NGT	NGS
A/swine/IL/10-001551-1/2009(H1N1)	NNS	NST	NVT	KCN	NIA			NGT												NTT	NTS					NGT	NGS
A/swine/IL/10-001551-2/2009(H1N1)	NNS	NST	NVT	KCN	NIA			NGT												NTT	NTS					NGT	NGS
A/swine/IL/10-001550/2009(H1N1)	NNS	NST	NPT	KCN	NIA			NGT												NTT	NTS					NGT	NGS
A/swine/Alberta/OTH-33-8/2009(H1N1)	NNS	NST	NVT	KCN	NIA			NGT												NTT	NTS					NGT	NGS
A/swine/Indiana/27007/2009(H1N1)	NNS	NST	NVT	KCN	NIA			LGT												NTT	NTS					NGT	NGS
A/swine/OR/10-004060/2009(H1N1)	NNS	NST	NVT	KCN	NIA			NGT						NKS						DTT	NTS					NGT	NGS
A/swine/Thailand/CU-RA20/2009(H1N1)	NNS	NST	NVT	KCN	NIA			NET												NTT	NTS					NGT	NGS
A/swine/Thailand/CU-RA29/2009(H1N1)	NNS	NST	NVT	KCN	NIA			NGT												NTT	NTQ					NGT	NGS
A/swine/Hong Kong/189/2010(H1N1)	NNP	NPT	NRT	KCN	NIA			NGT												NTT	NTS					LGT	NAS
A/swine/Hong Kong/201/2010(H1N1)	NNS	NST	NVT	NCN	NVA			NGA											NCT	TTK	KSN					NGT	NGS
A/swine/IL/3910/2010(H1N1)	NNS	NST	NVT	KCN	NIA			NGT												NTT	NTS					NGT	NGS
A/swine/Minnesota/02976/2010(H1N1)	NNS	NST	NVT	KCN	NIA			NGT												NTT	NTS					NGT	NGS
A/swine/Guangdong/1/2010(H1N1)	NNS	NST	NVT	NCN	NVA			NGA						NKS		NHT			NCT	TTK	KSN					NGT	NGS
A/swine/IL/5265-1/2010(H1N1)	NNS	NST	NVT	KCN	NIA			NGT												NTT	NTS					NGT	NGS
A/swine/IL/5265-2/2010(H1N1)	NNS	NST	NVT	KCN	NIA			NGT												NTT	NTS					NGT	NGS
A/swine/Thailand/CU-RA114/2010(H1N1)	NNS	NST	NVT	KCN	NIA			NGT												NTT	NTS					NGT	NGS	264 NLT
A/swine/Thailand/CU-RA15/2010(H1N1)	NNS	NST	NVT	KCN	NIA			NGT												NTT	NTS					NGT	NGS
A/swine/Thailand/CU-RA204/2010(H1N1)	NNS	NST	NVT	KCN	NIA			NGT												NTT	NTS					NET	NGS
A/swine/Thailand/CU-RA75/2010(H1N1)	NNS	NST	NVT	KCN	NIA			NGT												NTT	NTS					NGT	NGS
A/swine/MN/8761/2010(H1N1)	NNS	NST	NVT	KCN	NIA			NGT												NTT	NTS					NGT	NGS
A/swine/MN/8762-1/2010(H1N1)	NNS	NST	NVT	KCN	NIA			NGT												NTT	NTS					NGT	NGS
A/swine/MN/8762-2/2010(H1N1)	NNS	NST	NRT	KCN	NIA			NGT												NTT	NTS					NGT	NGS
A/swine/IL/12660/2010(H1N1)	NNS	NST	NVT	KCN	NIA			NGT												NTT	NTS					NGT	NGS
A/swine/NC/13598/2010(H1N1)	NNS	NST	NVT	ECN	NIA			NGT												NTT	NTS					NGT	NGS
A/swine/IN/17311/2010(H1N1)	NNS	NST	NVT	KCN	NIA			NGT												NTT	NTS					NGT	NGS
A/swine/IL/17315-1/2010(H1N1)	NNS	NST	NVT	KCN	NIA			NGT												NTT	NTS					NGT	NGS
A/swine/IL/17315-3/2010(H1N1))	NNS	NST	NVT	KCN	NIA			NGT												NTT	NTS					NGT	NGS
A/swine/MO/15534/2010(H1N1)	NNS	NST	NVT	KCN	NIA			NGT												NTT	NTS					NGT	NGS
A/swine/MO/17314/2010(H1N1)	NNS	NST	NVT	KCN	NIA			NGT												NTT	NTS					NGT	NGS
A/swine/Iowa/02999/2010(H1N1)	NNS	NST	NVT	KCN	NIA			NGT						NKS						DTK	NTS					NGT	NGS
A/swine/Minnesota/03000/2010(H1N1)	NNS	NST	NVT	NCS	SVA			NGA					NLT							DAK	NSS					NGT	NGS
A/swine/NC/19646/2010(H1N1)	NNS	NST	NVT	KCN	NIA			NGT	NTS											NTT	NTS					NGT	NGS
Total 331		330	331	7	1			282	3	6		2	6	33	8	41	1	2	67	128	263					331	332
Conservation (%)		99.6979	100	2.1148	0.302115			85.1964	0.906344	1.81269		0.60423	1.81269	9.96979	2.41692	12.3867	0.302115	0.60423	20.2417	38.6707	79.4562					100	100.302
																			After 2009	72.2892
Possible human seasonal influenza viruses isolated in swine were highlighted in red	16 strains
The sequence in each unit of table represents the corresponding sequon of each site. The potential glycosites were highlighted by filling the units in yellow.

## Sheet: other hosts
Potential glycosites on HA in influenza A/H1N1 viruses from other hosts
Location		Stalk		Side of head				Top of head					Side of head				Stalk		Endo-
Strains	27	28	40	71	73	90	104	142	144	172	177	179	286	291	293	304	415	498	557
A/cat/IA/26991/2009(H1N1)	NNS	NST	NVT	KCN	NIA	ASS	NGT	NHE	ETT	GSS	KLS	SKS	DAP	DCN	NTT	NTS		NGT	NGS
A/cat/OR/29573/2009(H1N1)	NNS	NST	NVT				NGT								NTT	NTS		NGT	NGS
A/cat/PA/30187/2009(H1N1)	NNS	NST	NVT				NGT								NTT	NTS		NGT	NGS
A/ferret/Iowa/15828B/2008(H1N1)	NNS	NST	NVT				IGT								NTT	NTS		NGT	NGS
A/ferret/OR/23775/2009(H1N1)	NNS	NST	NVT				NGT								NTT	NTS		NGT	NGS
A/ferret/OR/27004-3/2009(H1N1)	NNS	NST	NVT				NGT								NTT	NTS		NGT	NGS
A/ferret/OR/27004/2009(H1N1)	NNS	NST	NVT				NGT								NTT	NTS		NGT	NGS
A/giant anteater/Tennessee/UTCVM07-733/2007	NNS	NST	NVT	NCS			NGT	NHT			NLS					NSS		NGT	NGS
The sequence in each unit of table represents the corresponding sequon of each site. The potential glycosites were highlighted by filling the units in yellow.

## Sheet: Swine viruses isolated from hum
Potential glycosites on HA in swine influenza A/H1N1 viruses isolated from human
Strains	27	28	40	71	73	90	104	142	144	172	177	179	286	291	293	304	498	557
A/New Jersey/1976(H1N1)	NNS	NST	NVT	KCN	NIA	VSS	NGT	NHE	ETN	ENS	KLS	SKS	DAP	DCN	NTK	NTS	NGT	NGS
A/Wisconsin/301/1976(H1N1)	NNS	NST	NVT	KCN	NIA	VSS	NGT	NHE	ETN	GNS	KLS	SKS	DAP	DCN	NTT	NTS	NGT	NGS
A/New Jersey/8/1976(H1N1)	NNS	NST	NVT	KCN	NIA	VSS	NGT	DHE	ETN	GNS	KLS	SKS	DAP	DCN	NTK	NTS	NGT	NGS
A/New Jersey/11/1976(H1N1)	NNS	NST	NVT	KCN	NIA	VSS	NGT	NHE	ETN	GNS	KLS	SKS	DAP	DCN	NTK	NTS	NGT	NGS
A/Alma Ata/1417/84(H1N1)	NNS	NST	NVT	KCN	NIA	VSS	NGT	NHE	ETT	ENS	KLS	SKS	NAP	DCD	DTK	NSS	NGT	NGS
A/Ohio/3559/1988(H1N1)	NNS	NST	NVT	KCN	NIA	ASS	NGT	NHE	ETN	GNS	KLS	SKS	DTP	DCN	NTT	NTS	NGT	NGS
A/Maryland/12/1991(H1N1)	NNS	NST	NVT	KCN	NIA	ASS	NGT	DHE	ETN	GNS	KLS	SKS	DTP	DCN	NTT	NTS	NGT	NGS
A/Wisconsin/4754/1994(H1N1)	NNS	NST	NVT	KCN	NIA	ASS	NGT	NHE	ETN	GNS	KLS	SKS	DTP	DCN	NTT	NTS	NGT	NGS
A/Wisconsin/4755/1994(H1N1)	NNS	NST	NVT	KCN	NIA	ASS	NGT	NHE	ETN	GNS	KLS	SKS	DTP	DCN	NTT	NTS	NGT	NGS
A/Iowa/CEID23/2005(H1N1)	NNS	NST	NVT	KCN	NIA	TTS	NGT	YHD	DTN	GNS	NLI	SKS	DAP	KCD	NAT	NTS	NGT	NGS
A/Thailand/271/2005(H1N1)	NNS	NST	NVT	KCN	NIA	VNS	NGT	NHE	ETN	GNS	NLI	SKS	DAP	KCD	NAT	NTS	NGT	NGS
A/Wisconsin/87/2005(H1N1)	NNS	NST	NVT	KCN	NIA	ASS	NGT	NHD	DTN	GNS	KIS	SKS	DTP	ECD	NTT	NTS	NGT	NGS
A/Iowa/01/2006(H1N1)	NNS	NST	NVT	KCN	NIA	ASS	NGT	NHD	DTN	GNS	KLS	SKS	DAP	ECD	NTT	NTS	NGT	NGS
A/Ohio/01/2007(H1N1)	NNS	NST	NVT	KCN	NIA	ASS	NGT	NHD	DTN	GNS	KIN	NKS	DTS	ECD	DTT	NTS	NGT	NGS
A/Ohio/02/2007(H1N1)	NNS	NST	NVT	KCN	NIA	ASS	NGT	NHD	DTN	GNS	KIN	NKS	DTS	ECD	DTT	NTS	NGT	NGS
A/Wisconsin/629-D00809/2009(H1N1)	NNS	NST	NVT	KCN	NIA	ASS	NGT	NHD	DSN	GNS	KLS	SKS	DTP	ECD	NTT	NTS	NGT	NGS
The sequence in each unit of table represents the corresponding sequon of each site. The potential glycosites were highlighted by filling the units in yellow.
